# Supplementary material for: Structures of a non-ribosomal peptide synthetase condensation domain suggest the basis of substrate selectivity
Source: Nat Commun. 2021 May 4;12:2511. doi: 10.1038/s41467-021-22623-0 (PMC8097023; doi:10.1038/s41467-021-22623-0)
Supplement: Supplementary file 4 — Source Data [file 41467_2021_22623_MOESM4_ESM.xlsx]

## Sheet: Figure 5(d)
Coordinates for zwitterionic intermediate
C	-2.49196	2.33845	-0.351146
N	-1.06479	0.335701	-0.302506
O	-2.56672	2.19381	-1.55666
S	-3.17394	3.72237	0.536159
C	-4.19684	4.45826	-0.811341
C	-5.52065	3.72617	-1.00819
H	-4.34347	5.50234	-0.517997
H	-3.58464	4.43844	-1.71647
H	-5.35772	2.66085	-1.19361
H	-6.05279	4.16145	-1.86372
H	-6.15811	3.82028	-0.122588
C	-1.78706	1.31967	0.537399
H	-2.54519	0.803719	1.13073
H	-1.08313	1.80394	1.2179
H	-1.25252	0.58407	-1.28492
C	-1.58218	-1.17619	-0.158799
N	-0.852119	-3.40227	-0.967621
O	-2.83797	-1.24786	-0.36435
S	-1.00945	-1.63652	1.68658
C	-2.5369	-2.51754	2.22468
C	-3.61655	-1.61342	2.81167
C	-1.64794	-4.16171	-1.75704
O	-2.19608	-3.79276	-2.79199
H	-1.7339	-5.19619	-1.37703
H	-0.545868	-3.80235	-0.088069
H	-2.92141	-3.06718	1.36133
H	-2.19711	-3.25039	2.96507
H	-4.45755	-2.22469	3.16772
H	-4.00039	-0.918196	2.06029
H	-3.23469	-1.03551	3.66164
C	-0.670685	-1.97577	-1.13004
H	0.383771	-1.72275	-0.976088
H	-0.962129	-1.71871	-2.15252
H	-0.02423	0.405501	-0.1258
N	1.6842	0.537644	0.31337
C	2.21551	0.186941	1.47372
C	2.72768	1.01187	-0.457398
N	3.54994	0.419823	1.47558
H	1.67836	-0.235473	2.31037
C	3.90649	0.948383	0.246225
H	2.57103	1.37576	-1.46378
H	4.20245	0.216885	2.22391
C	5.31372	1.3137	-0.094814
H	5.74338	1.9311	0.703169
C	6.23025	0.087455	-0.298275
H	5.31579	1.91545	-1.00698
C	7.64391	0.563828	-0.616944
N	6.20872	-0.783916	0.888678
H	5.90179	-0.441397	-1.21052
O	8.56556	-0.402658	-0.406588
O	7.92781	1.65739	-1.05505
H	5.40086	-1.40072	0.820659
H	7.02246	-1.39578	0.879878
H	9.43559	-0.032815	-0.657667
O	-4.86362	0.494024	0.180645
H	-4.14652	-0.120734	-0.101611
H	-5.63994	-0.082415	0.255804
O	-4.41374	-3.49105	-0.727001
H	-3.87376	-2.68145	-0.591376
H	-4.13057	-3.76321	-1.61422
0 imaginary frequencies
B3LYP-D3/6-31G(d) potential energy in SMD diethyl ether:
-2187.091331 Hartree

## Sheet: Supplementary Figure 5(c)
Heat maps showing changes in profile of acceptor tunnel over time
apo01_cl_000003_heat_map
-1	-1	-1	-1	-1	-1	-1	-1	-1	-1	-1	-1	-1	2.04194	-1	-1	1.54128	-1	-1	-1	-1	-1	-1	-1	-1	-1	-1	-1	-1	-1	-1	-1	-1	-1	-1	-1	-1	-1	-1	-1	-1	-1	-1	-1	-1	-1	-1	-1	-1	-1
-1	-1	-1	-1	-1	-1	-1	-1	1.66582	-1	1.85568	2.07438	1.98411	1.94193	1.27575	1.9815	1.3989	-1	-1	-1	-1	-1	-1	-1	-1	-1	-1	-1	-1	-1	-1	-1	-1	-1	-1	-1	-1	-1	3.26585	-1	-1	-1	-1	-1	-1	-1	-1	-1	-1	-1
-1	-1	-1	-1	-1	-1	-1	-1	1.66834	-1	1.8249	2.05777	1.9565	1.8896	1.30001	1.88343	1.41485	1.84678	1.99183	2.00249	2.1491	-1	-1	1.91934	2.89109	-1	-1	-1	-1	-1	-1	-1	-1	-1	2.93722	-1	1.83267	-1	3.23252	-1	-1	-1	-1	-1	-1	-1	-1	-1	-1	-1
-1	2.68963	-1	-1	-1	-1	-1	1.95556	1.77368	-1	1.85559	2.11731	2.00757	1.91761	1.42122	1.86483	1.50515	1.90224	1.89036	1.96399	2.08102	-1	-1	1.97112	2.93181	-1	-1	-1	-1	-1	-1	-1	-1	-1	2.88795	-1	1.91316	-1	3.2554	3.16406	-1	-1	-1	-1	3.25602	-1	-1	-1	-1	2.21049
-1	2.54919	-1	-1	-1	-1	-1	2.09878	1.95566	1.47015	1.9388	2.24907	2.11782	2.02388	1.62693	1.92711	1.51875	2.03495	1.85017	1.99892	2.08842	-1	1.87772	2.07124	3.03162	-1	-1	-1	-1	-1	-1	-1	-1	-1	2.89002	-1	2.03342	-1	3.25356	3.16107	2.92003	-1	-1	-1	3.31393	-1	3.19523	-1	-1	1.91115
-1	2.47201	-1	-1	-1	-1	-1	2.24086	2.10982	1.48504	2.07681	2.37592	2.2537	2.20108	1.85042	2.04612	1.55246	2.1995	1.8914	2.1664	2.29586	-1	1.88582	2.09536	3.1865	-1	-1	3.27415	3.19339	2.37165	2.99669	-1	-1	-1	2.95673	2.20767	2.10581	-1	3.25772	3.21508	2.88784	-1	-1	-1	3.54662	-1	3.10862	-1	-1	1.87459
-1	2.46208	3.20101	-1	-1	-1	2.91966	2.21163	2.19684	1.59091	2.24395	2.3824	2.52566	2.43885	1.94344	2.20655	1.48983	2.22829	1.88641	2.2727	2.46459	-1	1.97367	2.36038	3.32374	-1	-1	3.2276	3.19248	1.93553	3.1465	-1	-1	-1	2.93479	2.18057	2.14161	3.23847	3.30909	3.41952	2.85315	-1	-1	3.09964	3.63376	-1	3.13092	-1	-1	1.97635
2.70901	2.51995	3.13469	2.67086	2.79617	-1	2.77959	2.25527	2.41891	1.77807	2.4159	2.55794	2.91564	2.72114	2.11528	2.43079	1.69615	2.32841	1.96124	2.17921	2.69068	2.78549	2.13498	2.56855	3.30985	-1	-1	3.03678	3.29039	1.81977	3.20751	-1	2.55085	-1	2.76337	2.227	2.24657	3.4516	3.27403	3.31265	2.48033	-1	-1	2.88636	3.48051	-1	2.93678	-1	-1	2.21177
2.6846	2.64255	2.93259	2.76783	2.48899	-1	2.5823	2.53358	2.3847	2.02991	2.56702	2.87964	2.93643	2.90099	2.51531	2.46311	2.09808	2.54718	2.01784	2.24519	2.8407	2.91719	2.14131	2.66147	3.19435	3.00637	-1	2.76205	3.00249	1.78436	3.23069	2.74205	2.52477	2.99253	2.61826	2.34407	2.4182	3.54334	3.08324	3.19077	2.33155	3.37884	2.87179	2.65103	3.36451	-1	2.80077	3.18321	-1	2.38239
2.5808	2.80998	2.69964	2.86833	2.31091	2.47915	2.31731	2.60304	2.49043	2.34805	2.64488	2.72479	2.86785	2.81451	2.39476	2.60776	2.17474	2.29179	2.03031	2.38045	2.7881	2.62701	2.14409	2.57198	2.90911	2.78145	2.7439	2.57707	2.76438	1.83214	3.30953	2.65484	2.49152	2.88704	2.53496	2.42044	2.50349	3.36808	2.71574	2.93717	2.24947	3.24669	2.7253	2.4004	3.22451	-1	2.64024	3.05727	-1	2.55989
2.44277	2.52213	2.45704	2.78663	2.14933	2.27453	2.07783	2.46666	2.46264	2.55891	2.61537	2.53566	2.60937	2.72717	2.05543	2.68361	2.20589	2.093	2.22679	2.5649	2.65761	2.38341	2.22075	2.46965	2.67244	2.58764	2.56519	2.4279	2.57779	2.01761	3.56668	2.43573	2.39305	2.74724	2.51763	2.4106	2.8399	3.13993	2.6002	2.80031	2.12639	2.8199	2.61604	2.20519	3.08631	-1	2.30126	2.92741	-1	2.27151
2.29605	2.2468	2.21677	2.70938	2.05723	2.07858	1.90256	2.08134	2.33001	2.41962	2.39421	2.28602	2.5222	2.56978	1.85962	2.63061	2.2227	1.94603	2.20574	2.37806	2.55512	2.23864	2.28474	2.2625	2.40758	2.3065	2.32212	2.17434	2.43594	2.19782	3.34527	2.27523	2.25937	2.6513	2.49462	2.45512	2.9279	2.92803	2.42936	2.68724	2.03074	2.59426	2.3607	2.07533	2.90032	-1	2.16037	2.66666	-1	1.99118
2.13531	1.99669	2.03646	2.49463	1.74179	1.83757	1.95202	1.91866	2.20467	2.19062	2.19607	2.13471	2.38241	2.33316	1.69623	2.57543	2.27261	1.82762	2.066	2.13116	2.31914	2.06238	2.24702	2.05208	2.19338	2.07794	2.12255	1.92549	2.33257	2.31632	3.1701	2.1817	2.12624	2.46635	2.28243	2.45468	2.92844	2.76817	2.32179	2.61731	1.88109	2.32015	2.11306	2.01874	2.6533	-1	1.95538	2.51386	-1	1.74986
2.01056	1.79254	1.92341	2.25915	1.63945	1.83574	1.85596	1.81803	2.02243	1.98604	2.02574	2.04042	2.14431	2.09798	1.61638	2.55675	2.14254	1.70056	1.91123	1.89425	2.21618	1.88502	2.23271	1.90856	1.93644	1.88599	1.97708	1.7413	2.1727	2.3901	3.04689	2.16074	2.06379	2.28725	2.15259	2.29259	2.86072	2.68324	2.28336	2.43897	1.75663	2.09934	1.92637	2.03925	2.40778	-1	1.82006	2.38528	2.59784	1.57843
1.90442	1.66213	1.82315	2.00863	1.52249	1.84373	1.76652	1.79568	1.91069	1.79242	1.9064	1.9912	1.92677	1.92572	1.5197	2.48537	2.01316	1.72689	1.80767	1.72441	2.05813	1.75457	2.06165	1.80349	1.84233	1.73559	1.85248	1.63438	2.08194	2.22984	2.92701	2.21369	2.00888	2.12986	2.03663	2.06931	2.53324	2.55622	2.05584	2.23059	1.7138	1.94322	1.81197	2.03058	2.19961	-1	1.76397	2.3236	2.39622	1.49029
1.83573	1.61571	1.78623	1.82074	1.46041	1.70714	1.71865	1.85075	1.87713	1.67089	1.78474	1.93737	1.75729	1.82194	1.51321	2.2186	1.78628	1.83648	1.77995	1.63371	1.96317	1.67619	1.9612	1.74699	1.81442	1.66566	1.72726	1.61358	2.05565	2.24033	2.72725	2.30752	1.84975	2.04268	1.98395	1.90867	2.309	2.38491	1.95706	2.07342	1.75614	1.86171	1.77821	2.03559	1.95748	2.58498	1.79156	2.23931	2.23722	1.49363
1.80757	1.62645	1.82266	1.70765	1.48889	1.56592	1.7558	1.89028	1.91747	1.63364	1.70888	1.82129	1.66608	1.77227	1.59755	2.04328	1.58639	1.7079	1.83549	1.62979	2.02104	1.68364	1.93816	1.76849	1.84387	1.66808	1.6767	1.68076	1.99003	2.25296	2.66691	2.3193	1.73824	2.01383	2.00926	1.82314	2.0932	2.27763	2.01173	1.98774	1.85901	1.86076	1.8278	2.11685	1.76656	2.34159	1.90061	2.15065	2.15167	1.58812
1.82428	1.70971	1.79984	1.67819	1.59166	1.45085	1.97852	1.96222	1.95205	1.79757	1.71795	1.60281	1.66064	1.67197	1.76497	1.93861	1.45783	1.69292	1.91438	1.76114	1.91419	1.84515	1.9098	1.87232	1.95026	1.70398	1.71238	1.77576	1.9729	2.33694	2.56862	2.26477	1.70956	2.02615	2.11076	1.82127	2.02123	2.24039	2.01723	1.97932	2.04966	1.94045	1.9568	2.26899	1.75623	2.19893	1.98726	2.10583	2.16887	1.76507
1.87757	1.6737	1.87217	1.73488	1.61782	1.4275	1.96912	2.01948	1.84134	1.90359	1.79887	1.62304	1.74144	1.65692	1.86489	1.91174	1.37396	1.82291	1.97544	1.6747	1.87354	2.00509	2.01055	1.91215	2.09788	1.81228	1.83126	1.92626	2.03394	2.38218	2.53524	2.31029	1.76612	2.12225	2.2818	1.87916	1.98531	2.25213	2.06421	2.04307	2.2479	2.09494	2.15606	2.27268	1.70584	2.12606	1.97615	2.13619	2.25654	1.99352
1.93895	1.67528	1.7884	1.87296	1.90859	1.45579	2.09407	2.04324	1.77985	1.84292	1.9209	1.72973	1.89751	1.72079	1.89742	1.96464	1.39778	1.69772	1.93128	1.58662	1.7941	1.93795	2.14569	1.74348	2.2544	1.92806	2.02415	2.14542	2.16888	2.36543	2.52028	2.38588	1.90325	2.28807	2.32671	1.99598	1.9894	2.12299	2.17242	2.05434	2.31918	2.2747	2.25964	2.29031	1.74085	2.12754	2.06857	2.19513	2.36217	2.18867
1.99265	1.59156	1.85424	2.02417	1.97225	1.53094	1.86774	2.07254	1.80154	1.8506	2.02584	1.6974	1.91792	1.84731	2.02687	2.09347	1.47039	1.68033	1.96615	1.67541	1.78171	1.94553	2.26103	1.64979	2.30903	2.10627	2.2725	2.33318	2.36937	2.41837	2.45652	2.52759	2.09258	2.21206	2.36775	2.16568	2.03828	1.87951	2.28135	2.06368	2.41851	2.30855	2.25518	2.27895	1.8583	2.0496	2.16335	2.21268	2.3341	2.11512
2.01677	1.58697	1.97101	2.1026	2.08385	1.68827	1.98388	1.97447	1.9497	1.93894	2.12616	1.7309	1.9427	1.9186	2.06716	2.28984	1.62638	1.78672	1.9277	1.84456	1.77957	1.93748	2.04943	1.73257	2.12794	2.26625	2.20492	2.41093	2.34981	2.46361	2.37835	2.61394	2.10779	2.08632	2.41036	2.2597	1.9846	1.79509	2.30426	2.1485	2.31319	2.14718	2.29067	2.28948	2.01017	1.99905	2.1863	2.23138	2.37639	2.06294
2.00081	1.52457	2.11254	2.03906	2.00676	1.71126	1.82306	1.94368	1.93318	1.94604	2.09222	1.94661	1.97342	2.06576	1.92278	2.46886	1.76417	1.93234	1.89795	1.99966	1.88559	2.04651	1.88355	1.94018	2.01254	2.1077	2.06853	2.3906	2.26295	2.52748	2.28077	2.5089	2.09699	2.03384	2.41712	2.19559	1.90779	1.69932	2.16747	2.22387	2.21995	2.05535	2.24144	2.21529	2.13492	2.02614	2.24465	2.15901	2.48664	1.98163
1.9597	1.45815	1.93575	1.89457	1.91616	1.81933	1.71236	1.85149	1.836	1.85592	2.10855	1.84749	2.06434	2.39919	1.82711	2.35305	1.77217	1.88884	1.71531	1.98007	1.79235	2.07011	1.79295	1.82673	1.97263	2.06832	1.99717	2.28882	2.09797	2.39983	2.25354	2.24102	2.18445	2.05814	2.21548	2.1188	1.84442	1.68817	2.14558	2.15425	2.13228	2.03898	2.26442	2.18749	2.15698	2.11717	2.17181	2.10792	2.61246	1.82654
1.93417	1.60192	1.76439	1.7208	1.81847	1.76459	1.78385	1.7578	1.81389	1.84626	2.09999	1.78675	1.98157	2.29553	1.81247	2.3265	1.70675	1.85547	1.61086	1.93417	1.76418	1.99099	1.6707	1.74631	2.01104	2.10499	1.99666	2.15238	1.95159	2.38125	2.25573	2.21071	2.10673	2.12291	2.07382	2.11645	1.9605	1.73973	2.07765	2.03862	2.06379	2.09919	2.32401	2.23308	2.06821	1.92091	2.16553	2.22945	2.41226	1.74909
1.94623	1.69596	1.67094	1.62592	1.80197	1.69953	1.92602	1.74468	1.87405	1.91782	2.05009	1.77311	1.82777	2.18351	1.83164	2.28354	1.60322	1.7698	1.59341	1.74985	1.81968	1.92625	1.54247	1.74629	2.11525	2.21526	2.07343	2.1682	1.88033	2.43207	2.27045	2.17893	2.02351	2.06463	2.00472	2.18869	2.1315	1.66377	2.08529	2.04845	2.07117	2.2238	2.51386	2.29633	2.03822	1.79572	2.23284	2.43626	2.40673	1.75539
1.9932	1.68269	1.65101	1.61789	1.77955	1.71988	1.98832	1.81557	1.97213	2.01419	1.99825	1.63026	1.75168	2.03996	1.81765	2.18722	1.50073	1.76706	1.66449	1.78609	1.95446	1.84133	1.49703	1.65894	2.10475	2.3363	2.15573	2.09369	1.81681	2.4928	2.34027	2.15436	1.97776	2.08235	1.97895	2.3099	2.21703	1.66155	2.16798	2.09582	2.15392	2.27584	2.45853	2.34441	2.08495	1.75103	2.33341	2.35079	2.35651	1.84491
2.06515	1.64604	1.86529	1.69745	1.77477	2.00354	2.1246	1.96484	2.16224	2.13727	2.02406	1.57153	1.7593	1.9292	1.8857	2.16327	1.48884	1.8475	1.81377	1.90351	1.96231	1.83741	1.46159	1.68642	1.97888	2.27519	2.18732	2.09424	2.00342	2.50521	2.43539	2.07514	2.01018	2.12106	2.01376	2.40393	2.30206	1.74547	2.31465	2.12557	2.25946	2.31887	2.28683	2.40553	2.20525	1.9108	2.24301	2.28875	2.19087	2.01071
2.11707	1.69655	1.96646	1.85777	2.00818	2.20767	2.21645	2.15746	2.3315	2.08163	2.12571	1.60221	2.01676	1.89619	2.03062	2.21318	1.5801	2.00484	1.96404	2.08886	1.97347	1.91482	1.45907	1.8034	1.83526	2.07905	2.28901	2.16982	2.20869	2.29861	2.0866	2.07128	2.03645	2.11167	2.12428	2.25368	2.41809	1.86195	2.21722	1.9832	2.31248	2.21281	2.0791	2.18951	2.36744	1.77655	2.22398	2.21389	2.00621	2.24178
2.13153	1.82986	2.05869	1.83498	2.22986	2.21446	2.29069	2.16918	2.31078	2.10164	2.18663	1.71948	2.24857	1.83909	2.24271	2.33277	1.73283	2.05477	2.13368	2.14112	2.22232	1.97183	1.54904	1.93925	1.70395	2.06683	2.40161	2.1799	2.14672	2.19437	2.01465	2.14306	2.0921	2.07741	2.21683	2.17158	2.47595	2.04569	2.16374	1.98099	2.23174	2.16868	1.938	2.14675	2.22611	1.70582	2.26423	2.15944	1.89218	2.20516
2.10489	2.08368	2.01181	1.89298	2.4569	2.22013	2.18564	2.21026	2.31671	2.11121	2.12115	1.8786	2.43926	1.90765	2.21466	2.33902	1.77987	2.11472	2.10355	2.08504	2.2979	1.99508	1.72298	2.10188	1.65533	2.1305	2.48416	2.11832	2.05555	2.15615	1.90422	2.10041	2.01298	2.11898	2.16762	2.10121	2.45763	2.22606	2.0359	1.90651	2.11394	2.06363	1.87272	2.16843	2.14448	1.71025	2.12433	2.18725	1.85669	2.10647
2.07328	2.16196	1.86852	2.02858	2.40025	2.24058	2.04725	2.2502	2.31428	2.09695	2.09886	2.09644	2.47448	1.97964	2.25361	2.22713	1.84137	2.04707	2.07472	1.97035	2.36895	2.01977	1.78762	2.15469	1.64538	2.14172	2.43847	2.13148	1.95363	2.14581	1.86928	2.0737	2.01069	2.17467	2.19219	2.1541	2.50728	2.05998	1.95463	1.88794	2.06917	2.1246	1.88806	2.25406	2.13335	1.71692	2.02023	2.14573	1.89314	2.12555
2.049	2.22364	1.88311	2.23513	2.35372	2.10734	1.93012	2.15013	2.22894	2.10782	2.03591	2.2539	2.52637	2.02345	2.35394	1.86678	1.98035	1.96706	2.12177	1.92989	2.09388	2.00631	1.74649	2.10632	1.76593	2.22318	2.31227	2.21853	1.97878	2.06762	1.91525	1.99694	2.20236	2.02958	2.23193	2.16651	2.59392	1.96497	1.9321	1.78602	2.09296	2.23139	1.98287	2.09604	2.0973	1.80787	2.06596	1.91332	1.99224	2.16025
2.04821	2.3268	1.86105	2.43598	2.35335	2.02157	1.87482	2.0357	2.13006	2.18929	2.03124	2.09001	2.47559	2.06178	2.29029	1.79183	2.08928	1.96497	2.24158	1.91316	2.04328	1.87211	1.87335	2.13297	1.97852	2.37287	2.18457	2.55062	2.02543	1.99783	2.01315	1.82543	2.29186	1.95398	1.94613	2.11342	2.54158	1.94748	1.86302	1.71862	2.09438	2.20101	2.06803	2.00444	2.02711	1.818	2.07236	1.80873	2.16353	2.26747
2.07267	2.27204	1.76814	2.27138	2.28382	1.96932	1.82248	1.86627	2.11324	2.17604	1.96005	1.9967	2.37901	-1	-1	1.80988	2.11977	1.93711	2.329	1.82631	2.12447	1.73507	1.68238	2.04303	2.02758	2.41916	2.17447	2.54265	2.03023	2.00546	2.0532	1.73037	2.28752	1.98216	1.91201	2.01431	2.5527	2.14451	1.8578	1.73605	2.05705	2.19037	2.18073	1.97701	2.05823	1.75836	2.03706	1.78532	2.34136	2.34372
2.1309	2.17159	1.80269	2.17351	2.11141	1.99542	1.75557	1.85593	2.22437	2.1313	1.91484	1.9802	2.3329	-1	-1	1.89281	2.37431	1.98782	2.40358	1.89737	2.12694	1.67948	1.66379	2.02117	2.0368	2.3211	2.17273	2.57789	2.11139	2.06503	2.10442	1.71906	2.24653	2.03	1.92116	1.99136	2.61131	2.16646	1.9334	1.83685	1.98632	2.25288	2.31823	1.96183	2.1642	1.74764	1.96884	1.84497	2.44721	2.42395
2.22504	2.09542	1.86233	2.14824	2.00326	2.061	1.76572	1.953	2.24019	2.16117	1.94815	2.04166	2.26149	-1	-1	1.95132	2.35333	2.06576	2.39822	2.01846	2.2223	1.71002	1.69462	2.07638	2.21645	2.28715	2.24435	2.67031	2.26356	2.16239	2.17375	1.94461	2.24939	2.12706	2.12394	2.04619	2.63452	2.22823	1.98382	2.01318	2.07735	2.32159	2.40965	2.02504	2.22302	1.82081	1.95429	1.90896	2.57492	2.45395
2.35863	2.09424	-1	2.19718	1.97117	-1	1.85869	2.07444	2.28158	2.26373	2.05875	2.12408	2.23422	-1	-1	2.08576	2.4023	2.09765	2.46369	2.06349	2.23924	1.82407	1.80331	2.17532	2.28839	2.32453	2.36538	2.80114	2.51066	2.23215	2.31492	2.39326	2.32392	2.29367	-1	2.17502	2.7053	2.32757	2.17806	2.25349	2.23296	2.4201	2.54876	2.16224	2.26223	1.97206	2.01832	2.02771	2.74137	2.4913
2.52242	2.16812	-1	2.31723	2.00798	-1	-1	-1	2.38905	-1	2.23394	2.19603	-1	-1	-1	-1	2.51846	-1	-1	2.15072	2.29009	2.01275	-1	2.12151	2.42844	2.43103	-1	2.98796	2.55297	2.33856	-1	-1	2.42441	-1	-1	2.36984	-1	2.47273	2.36833	2.54548	-1	2.5743	-1	-1	2.35809	2.16819	2.15644	-1	2.85144	2.58078
2.63455	2.29755	-1	-1	-1	-1	-1	-1	2.43803	-1	-1	-1	-1	-1	-1	-1	-1	-1	-1	-1	-1	-1	-1	-1	-1	-1	-1	-1	-1	-1	-1	-1	2.56115	-1	-1	-1	-1	-1	-1	-1	-1	2.80963	-1	-1	2.50487	2.35989	-1	-1	-1	-1
apo02_cl_000002_heat_map
-1	-1	-1	-1	-1	-1	-1	-1	-1	-1	-1	2.2818	-1	-1	-1	-1	-1	-1	-1	-1	-1	-1	-1	-1	-1	-1	-1	-1	-1	-1	2.87411	-1	-1	-1	-1	-1	-1	-1	-1	-1	-1	-1	-1	-1	-1	-1	-1	-1	-1	-1
-1	-1	-1	-1	-1	-1	-1	-1	2.13118	-1	-1	2.52246	-1	-1	-1	-1	-1	-1	-1	-1	-1	2.64371	-1	-1	-1	-1	-1	-1	-1	-1	3.07143	-1	-1	-1	-1	-1	-1	-1	-1	-1	-1	-1	-1	-1	-1	-1	-1	-1	-1	-1
-1	-1	-1	2.01274	-1	-1	-1	-1	2.12284	-1	-1	2.44351	-1	2.75381	1.81567	2.26525	2.02256	-1	-1	-1	-1	2.55226	-1	-1	-1	3.54301	-1	-1	3.23014	-1	3.27018	-1	-1	-1	-1	-1	-1	3.17358	-1	-1	-1	-1	-1	-1	-1	-1	-1	-1	-1	-1
-1	-1	-1	2.20397	-1	-1	-1	-1	2.14982	-1	-1	2.38507	-1	2.81285	1.78692	2.23164	2.19936	-1	-1	-1	-1	2.46794	-1	-1	-1	3.63097	3.07964	-1	3.25901	-1	3.39956	-1	-1	-1	-1	-1	-1	3.10098	-1	-1	-1	-1	-1	-1	2.36625	2.25339	-1	-1	-1	3.12074
-1	-1	-1	2.45408	-1	-1	2.62011	-1	2.31139	-1	-1	2.39586	-1	2.96424	1.84123	2.2705	2.43682	-1	-1	-1	-1	2.45076	-1	-1	-1	3.60739	3.17642	-1	3.29539	-1	3.36235	-1	-1	3.2011	-1	-1	-1	2.74368	-1	-1	2.82273	3.1079	-1	-1	2.22863	2.33948	-1	-1	-1	3.18513
-1	-1	-1	2.47634	-1	-1	2.61001	-1	2.29844	-1	-1	2.47529	-1	2.9259	1.88931	2.37946	2.54468	-1	-1	-1	3.18074	2.48669	-1	-1	-1	3.53578	2.94128	-1	3.11052	-1	3.17386	-1	3.63777	3.08601	-1	3.20205	3.0631	2.60566	-1	-1	2.81807	3.05301	3.08251	2.89226	2.2595	2.49188	-1	2.7981	-1	3.13038
2.84589	2.31552	-1	2.32919	-1	-1	2.53114	-1	2.19204	-1	-1	2.66674	-1	2.71776	1.89534	2.51229	2.66033	-1	-1	-1	3.09122	2.51967	-1	-1	3.0387	3.16239	2.80382	-1	2.97763	-1	2.90124	3.20889	3.51891	3.01213	3.19477	3.28381	2.88153	2.50158	-1	3.35715	2.77674	2.94052	2.94524	2.91493	2.33347	2.63062	2.51601	2.72304	2.75311	2.96307
2.74549	2.50499	-1	2.35959	-1	-1	2.45571	-1	2.15749	-1	-1	2.45823	-1	2.6741	2.14692	2.56025	2.81781	-1	-1	-1	2.94204	2.38275	-1	-1	2.83178	2.99284	2.71042	-1	2.87262	-1	2.66641	3.10327	3.37736	2.93033	3.22425	3.18198	2.70328	2.45132	-1	3.24198	2.6371	2.79077	2.86524	2.87865	2.26753	2.4148	2.66281	2.37128	2.65582	2.85054
2.64945	2.57532	-1	2.28673	-1	-1	2.43339	-1	2.13458	-1	-1	2.30766	-1	2.49472	2.12816	2.43665	2.60951	-1	-1	-1	2.77013	2.1792	-1	-1	2.67865	2.64468	2.75514	-1	2.64213	-1	2.48485	2.94173	3.18157	2.89822	2.99935	3.13578	2.57799	2.43285	2.7771	3.18118	2.55928	2.68052	2.8459	2.72293	2.27305	2.35739	2.82835	2.28209	2.62199	2.75077
2.57678	2.42574	-1	2.19098	-1	-1	2.30147	-1	2.05196	-1	-1	2.22414	-1	2.26552	2.26673	2.34731	2.20345	-1	-1	-1	2.60033	1.86786	3.14258	-1	2.36557	2.5593	2.75445	-1	2.46574	-1	2.36471	2.83605	2.98275	2.75853	2.77684	3.21513	2.51628	2.35261	2.74987	3.14249	2.47691	2.63285	2.88808	2.59438	2.31728	2.34679	3.02999	2.26351	2.74817	2.66063
2.48509	2.29059	-1	2.10674	-1	-1	2.12147	-1	1.96729	-1	-1	2.23543	-1	2.20001	2.1951	2.25832	2.09683	-1	-1	-1	2.4503	1.80079	2.86922	2.40695	2.17492	2.53941	2.61129	-1	2.32473	2.34032	2.31228	2.604	2.83641	2.3718	2.56657	3.17857	2.52133	2.26041	2.77424	2.98722	2.45796	2.66493	2.94938	2.46981	2.41993	2.48328	2.91474	2.31665	2.58792	2.53557
2.38361	1.76037	-1	1.95016	-1	-1	1.85025	-1	1.83493	-1	-1	2.1996	-1	2.13407	2.19634	2.04184	2.06112	2.21189	-1	-1	2.36467	1.74409	2.68095	2.23758	2.01628	2.43526	2.55549	-1	2.20632	2.28935	2.33059	2.35666	2.61054	2.26178	2.32111	2.98169	2.54467	2.22433	2.77999	2.8417	2.49702	2.52323	2.86408	2.34036	2.57299	2.53225	2.68133	2.35376	2.29936	2.25335
2.24988	1.53563	-1	1.80604	-1	-1	1.64161	-1	1.55955	-1	-1	2.0654	-1	1.87702	2.11633	1.89646	1.81799	2.05964	-1	-1	2.21348	1.73675	2.48351	2.02394	1.84394	2.37101	2.26416	2.15541	2.23751	2.1402	2.4102	2.1115	2.29121	2.14793	2.19549	2.72687	2.44602	1.99471	2.55709	2.58565	2.50581	2.3241	2.30232	2.32949	2.3628	2.35915	2.37907	2.36038	2.06097	1.96294
2.10024	1.32577	-1	1.85447	-1	-1	1.34807	-1	1.38969	-1	-1	1.82396	-1	1.78946	1.76301	1.66474	1.63067	1.88729	-1	-1	2.08936	1.56792	2.31115	1.75859	1.53033	2.10966	1.95784	1.96499	2.16245	1.91539	1.99316	1.84791	2.01821	2.10422	2.01324	2.52211	2.25414	1.91435	2.18238	2.22833	2.44328	2.15036	2.01545	2.14707	2.04511	2.186	2.06249	2.07551	1.87579	1.72963
1.92972	1.17839	-1	1.6503	-1	-1	0.921243	-1	1.30067	-1	-1	1.46461	-1	1.44819	1.50892	1.41357	1.52344	1.45181	-1	-1	1.81941	1.57755	2.00322	1.55913	1.27867	1.88767	1.70578	1.75699	2.08931	1.75879	1.71819	1.55074	1.8042	1.96887	1.85562	2.37601	2.06712	1.89156	1.84368	1.98136	2.36583	1.91577	1.7853	1.83197	1.77791	1.95179	1.77356	1.83917	1.76429	1.5679
1.77547	1.25872	-1	1.57282	-1	-1	0.86232	-1	1.09538	-1	-1	1.15711	-1	0.953349	1.24045	1.20579	1.49026	1.20702	-1	-1	1.61314	1.538	1.74839	1.44051	1.11684	1.80406	1.52307	1.62318	2.02391	1.68153	1.50839	1.33163	1.61367	1.86011	1.74691	2.24234	1.92976	1.82361	1.54241	1.7981	2.00499	1.65111	1.62576	1.57178	1.44058	1.62572	1.6242	1.67047	1.46808	1.49069
1.64167	1.43323	-1	1.58157	-1	-1	0.92289	-1	0.93418	-1	-1	0.924092	-1	0.849123	1.11261	1.07723	1.20869	1.03482	-1	-1	1.44392	1.41849	1.56142	1.41377	1.04619	1.5923	1.42424	1.57434	1.94814	1.6146	1.37972	1.17419	1.46221	1.81963	1.70068	2.07445	1.75642	1.64451	1.30553	1.65608	1.93056	1.41236	1.52907	1.38315	1.24298	1.33309	1.46622	1.50107	1.37613	1.50525
1.54785	1.52193	-1	1.45951	-1	-1	1.045	-1	1.01106	-1	-1	0.791875	-1	0.828331	1.05584	1.0547	1.1767	0.955781	-1	-1	1.34392	1.36358	1.45666	1.48166	1.0119	1.3828	1.41882	1.6138	1.74582	1.42467	1.34451	1.11612	1.39961	1.85925	1.85495	1.97716	1.65699	1.49673	1.14819	1.6755	1.86253	1.25357	1.43036	1.25927	1.13433	1.11266	1.3964	1.38773	1.37959	1.61015
1.5052	1.48398	-1	1.42401	-1	-1	1.11605	-1	1.07643	-1	-1	0.769607	-1	0.888074	1.09127	1.09498	1.19187	0.94108	-1	-1	1.43859	1.23753	1.44391	1.7503	1.15954	1.22626	1.50735	1.71472	1.73153	1.32107	1.34983	1.16476	1.43222	1.84613	2.04686	1.95701	1.63521	1.42396	1.04096	1.64734	1.71229	1.19074	1.42098	1.19263	1.13024	0.97073	1.42181	1.31764	1.44457	1.75528
1.51591	1.23983	-1	1.33725	-1	-1	1.29874	-1	1.25994	-1	-1	0.729579	-1	1.03888	1.16136	1.1109	1.30867	0.972828	-1	-1	1.62007	1.20118	1.52445	1.9211	1.04216	1.1657	1.67519	1.83837	1.80165	1.31449	1.38004	1.30891	1.55666	1.81454	2.18451	2.00611	1.70076	1.44421	1.01656	1.62865	1.64319	1.16041	1.5056	1.22175	1.23124	1.05623	1.47788	1.34571	1.50515	1.72145
1.57038	1.26522	-1	1.28817	-1	-1	1.2683	-1	1.20422	-1	-1	0.988974	-1	1.0836	1.13237	1.1238	1.28565	1.11057	-1	-1	1.74749	1.26774	1.84097	2.00535	1.02125	1.1844	1.80353	1.92378	1.82524	1.39779	1.50118	1.44144	1.6155	1.83184	2.20296	2.01802	1.82734	1.54238	0.994822	1.69744	1.66114	1.2204	1.64548	1.31132	1.42523	1.18597	1.46625	1.46577	1.65202	1.75371
1.65012	1.35591	-1	1.33127	-1	-1	1.218	-1	1.29352	-1	-1	1.07425	-1	1.11742	1.12746	1.16516	1.28973	1.19937	-1	-1	1.9032	1.32604	1.75858	1.94253	1.11098	1.30483	1.69187	2.16724	1.75734	1.50786	1.70449	1.50358	1.76525	1.90667	2.2578	2.146	1.93194	1.63825	1.08194	1.77914	1.76453	1.31646	1.69261	1.40741	1.64122	1.264	1.53276	1.53331	1.6629	1.81526
1.74489	1.35864	-1	1.32644	-1	-1	1.15388	-1	1.36815	-1	-1	1.172	-1	1.38851	1.19051	1.19786	1.2801	1.23428	-1	-1	1.99133	1.37091	1.71329	1.8465	1.2012	1.50342	1.44923	2.14663	1.87138	1.65168	1.87512	1.5772	1.84257	1.93392	2.33499	2.06586	2.02897	1.844	1.26927	1.64784	1.94496	1.418	1.67554	1.61286	1.75681	1.41887	1.51813	1.68716	1.69457	1.85235
1.82787	1.28752	-1	1.27182	-1	-1	1.27186	-1	1.38499	-1	-1	1.23436	-1	1.32582	1.35186	1.33092	1.28087	1.19809	-1	-1	1.82222	1.54359	1.64362	1.77149	1.16487	1.74123	1.43576	2.03657	2.04455	1.84205	1.964	1.62187	1.83114	2.0149	2.37654	2.02809	1.9646	1.95274	1.49303	1.65379	2.06408	1.57724	1.78345	1.57444	1.7801	1.58867	1.48086	1.80296	1.732	1.99029
1.90035	1.31573	-1	1.24425	-1	-1	1.39692	-1	1.38686	-1	-1	1.36314	-1	1.26846	1.40013	1.416	1.40873	1.26495	-1	-1	1.70803	1.51127	1.64073	1.77966	1.1443	1.79055	1.51588	1.99613	1.95402	1.898	2.03987	1.67596	1.83337	2.15873	2.63902	2.06732	1.95166	1.90849	1.54459	1.74584	2.05097	1.7747	1.95665	1.70011	2.01796	1.83601	1.53603	1.80085	1.9723	2.41096
1.96195	1.44008	-1	1.2056	-1	-1	1.28146	-1	1.4091	-1	-1	1.51263	-1	1.25857	1.43486	1.38492	1.47285	1.3358	-1	-1	1.6656	1.66713	1.86213	1.77576	1.18017	1.78961	1.91988	2.03344	1.84971	1.90959	2.10263	1.7774	1.8923	2.44462	2.5873	2.36159	2.01848	1.9964	1.56216	1.91639	2.0745	1.91521	2.3879	1.88499	2.18672	1.86883	1.89573	1.92985	1.98679	2.45631
2.01694	1.648	-1	1.2261	-1	-1	1.21823	-1	1.4529	-1	-1	1.65932	-1	1.33324	1.46811	1.43485	1.4834	1.59439	-1	-1	1.70975	1.8654	1.98032	1.85085	1.21873	1.84312	2.05026	1.9692	1.81524	1.93348	2.37304	2.19889	2.23282	2.27689	2.38424	2.59995	1.82786	2.01931	1.85311	1.94335	2.27441	1.98121	2.381	1.9785	2.21656	1.76373	2.19901	2.07568	1.99271	2.5562
2.05297	1.80289	-1	1.55391	-1	-1	1.39389	-1	1.58717	-1	-1	1.71133	-1	1.42676	1.48067	1.57544	1.58517	1.74042	-1	-1	2.03677	2.04573	2.16932	2.00317	1.35643	1.97544	2.04593	1.98218	1.97102	2.11215	2.20302	2.60126	2.51786	2.08646	2.24237	2.4336	1.6918	1.84269	2.24935	1.93697	2.44752	2.29917	2.39066	2.05699	2.22399	1.8359	1.96084	2.25402	2.2306	2.43882
2.04877	1.91268	-1	1.81481	-1	-1	1.61397	-1	1.7998	-1	-1	1.84564	-1	1.60756	1.58294	1.79394	1.76192	1.95967	-1	-1	2.05608	2.08427	2.22527	1.9852	1.57856	2.20078	2.06366	2.06158	1.9238	2.10944	2.07073	2.48044	2.33609	1.9643	2.16942	2.30783	1.63645	1.73009	2.2511	2.05535	2.29754	2.29286	2.35555	2.13228	2.06461	1.86308	1.78808	2.38179	2.14723	2.31336
2.01466	2.34002	-1	1.96168	-1	-1	1.86333	-1	2.07555	-1	-1	1.77717	-1	1.85904	1.76706	2.0748	1.80548	1.92422	-1	-1	1.92595	2.03226	2.13612	1.88536	1.75817	2.20269	1.91018	2.0313	1.81792	2.10953	1.9202	2.33287	2.19555	1.82507	2.13799	2.15569	1.66363	1.70708	2.09895	2.14681	2.19755	2.1351	2.30144	2.21315	1.958	1.86117	1.69246	2.21074	2.095	2.2566
1.96173	2.50917	-1	1.83843	-1	-1	1.98623	-1	2.13682	-1	-1	1.82214	-1	1.77429	2.01904	2.33949	1.74259	1.90724	-1	-1	1.81175	1.9158	2.02245	1.79089	1.63032	2.08096	1.91614	2.0703	1.79292	2.0168	1.86648	2.12689	2.125	1.76188	2.17731	2.12062	1.77392	1.71484	2.01808	2.07391	2.14742	1.98274	2.2232	2.10273	1.8636	2.00734	1.68166	2.10373	2.11422	2.15428
1.91347	2.40784	-1	1.78796	-1	-1	2.02018	-1	2.08868	-1	-1	1.8001	-1	1.70246	2.13713	2.27141	1.72984	1.76746	-1	-1	1.72304	1.87716	1.90843	1.7723	1.49494	2.02201	1.99083	2.10337	1.85078	1.95743	1.90445	2.1256	2.11602	1.78235	2.17241	2.03796	1.85355	1.78075	2.01388	2.04409	2.10389	1.90432	2.19591	2.06595	1.85836	1.77653	1.75663	2.0705	2.13904	2.1567
1.90997	2.32881	-1	1.78667	-1	-1	2.07445	-1	2.00125	-1	-1	1.73164	-1	1.55497	2.00187	2.24851	1.69947	1.70081	-1	-1	1.6647	1.8219	1.89344	1.6932	1.44854	2.04006	2.16018	2.12294	1.98091	2.00239	1.92315	2.13444	2.17494	1.88482	2.03338	2.03145	1.87495	1.92625	2.08664	2.09086	2.0838	1.98601	2.24181	2.19455	1.94781	1.91773	1.91106	2.10818	2.03075	2.11896
1.93434	2.13878	-1	1.84467	-1	-1	2.11293	-1	1.94261	-1	-1	1.74761	-1	1.4936	1.8922	2.09609	1.66087	1.65655	-1	-1	1.6929	1.75295	1.95854	1.67966	1.49897	2.11652	2.22447	2.2474	2.05368	2.10912	1.95261	2.15856	2.26657	2.15147	1.96801	2.10154	1.97592	1.94714	2.23147	2.18354	2.13932	2.1403	2.34725	2.18661	2.0071	1.98985	1.94007	2.18067	1.90489	2.10971
1.99264	2.02935	-1	1.87738	-1	-1	2.05842	-1	1.89506	-1	-1	1.85604	-1	1.52417	1.86128	2.00621	1.80748	1.65395	-1	-1	1.80519	1.74523	2.07056	1.6943	1.63066	2.17881	2.39933	2.27135	2.09853	2.25256	2.04939	2.20343	2.25199	2.23479	1.98086	2.24355	2.14926	2.3742	2.27396	2.15696	2.18873	2.20934	2.39684	2.17853	2.00733	2.06254	1.95165	2.26709	1.95607	2.11932
2.07923	1.84325	-1	1.91962	-1	-1	1.95106	-1	1.87853	-1	-1	1.90885	-1	1.64372	1.91145	2.00099	1.95827	1.71212	-1	-1	1.91773	1.7799	2.0425	1.79358	1.81465	2.12363	2.51678	2.29917	2.20498	2.38717	2.17209	2.25859	2.27932	2.35943	2.071	2.36628	2.24591	2.47251	2.31496	2.10666	2.21283	2.26495	2.48757	2.21971	2.05974	2.31564	2.03598	2.3657	2.07222	2.20318
2.20087	-1	-1	2.01609	-1	-1	1.91915	-1	1.85949	-1	-1	2.01114	-1	1.8178	2.00078	2.03423	2.29507	1.82071	-1	-1	1.86675	1.89927	2.07133	1.96955	2.17082	2.1424	2.64135	2.55925	-1	-1	2.28623	2.38335	2.37701	2.41994	2.18703	-1	2.41417	2.62255	2.41164	2.1315	2.30875	2.33153	-1	2.32452	2.10874	-1	2.19267	2.5293	2.23973	2.35604
2.32435	-1	-1	2.16691	-1	-1	1.95713	-1	1.90176	-1	-1	2.18494	-1	1.93293	2.08224	-1	2.36931	2.1094	-1	-1	1.8746	2.33889	2.1091	-1	-1	2.39469	2.67873	-1	-1	-1	-1	-1	-1	2.47104	-1	-1	2.61437	2.78659	2.56632	2.19006	2.58499	2.23447	-1	2.47217	2.22076	-1	-1	2.74605	2.44644	2.51026
2.41362	-1	-1	2.22191	-1	-1	1.97407	-1	-1	-1	-1	2.41517	-1	-1	2.17446	-1	-1	-1	-1	-1	1.94307	2.39405	-1	-1	-1	-1	-1	-1	-1	-1	-1	-1	-1	2.58803	-1	-1	-1	2.99612	2.73708	2.25203	-1	-1	-1	2.67911	-1	-1	-1	2.90269	-1	-1
apo03_cl_000004_heat_map
-1	-1	-1	-1	-1	-1	-1	-1	-1	-1	-1	-1	-1	-1	-1	-1	-1	-1	-1	-1	-1	-1	-1	-1	-1	3.3202	-1	-1	-1	-1	-1	-1	-1	-1	-1	-1	-1	-1	-1	-1	-1	-1	-1	-1	-1	-1	-1	-1	-1	-1
-1	-1	-1	-1	-1	-1	-1	-1	-1	-1	-1	-1	-1	-1	-1	-1	-1	-1	-1	-1	-1	-1	-1	-1	-1	3.48613	-1	-1	-1	-1	-1	-1	-1	-1	-1	-1	-1	-1	-1	-1	-1	-1	-1	-1	-1	-1	-1	-1	-1	-1
-1	-1	-1	-1	-1	-1	-1	-1	-1	-1	-1	-1	-1	-1	-1	-1	-1	-1	-1	-1	-1	-1	-1	-1	-1	3.52829	-1	-1	-1	-1	-1	-1	-1	-1	-1	-1	-1	-1	-1	-1	-1	-1	-1	-1	-1	-1	-1	-1	-1	-1
-1	-1	2.19199	2.23225	2.66159	-1	-1	-1	-1	-1	-1	-1	-1	-1	-1	-1	-1	-1	-1	-1	-1	-1	-1	2.96122	-1	3.36827	-1	-1	-1	-1	-1	-1	-1	-1	-1	-1	-1	-1	-1	-1	-1	-1	-1	-1	-1	-1	-1	-1	-1	-1
-1	-1	2.21477	2.37731	2.73216	2.32292	-1	-1	-1	-1	-1	-1	2.61447	-1	-1	-1	-1	-1	2.43083	-1	-1	-1	3.23111	2.89735	-1	3.24837	-1	-1	-1	-1	-1	-1	-1	-1	-1	-1	-1	-1	-1	-1	-1	-1	-1	-1	-1	-1	-1	-1	-1	-1
-1	2.11351	2.13659	2.38094	2.86348	2.4688	-1	2.6273	-1	3.06118	-1	-1	2.72327	2.85034	-1	-1	-1	-1	2.55054	3.43593	-1	-1	3.26355	2.89399	-1	3.18257	-1	-1	-1	-1	-1	-1	-1	-1	-1	-1	-1	-1	-1	-1	-1	-1	-1	-1	-1	-1	-1	-1	-1	-1
2.6656	2.19728	2.08692	2.38523	2.98719	2.50767	3.11608	2.60563	-1	3.16112	3.01208	-1	2.80704	3.01996	2.85592	-1	2.76858	2.79708	2.80856	3.29921	-1	-1	3.32924	2.95129	-1	3.17331	-1	-1	3.38189	2.94794	-1	-1	-1	-1	-1	-1	-1	-1	-1	-1	-1	-1	-1	-1	-1	-1	-1	-1	-1	-1
2.67487	2.32999	2.11284	2.43667	2.76834	2.61111	3.07276	2.54464	2.39482	3.27117	3.09138	-1	2.94043	3.18857	2.64589	-1	2.70066	2.70369	2.90867	3.05986	-1	-1	3.48194	3.22481	-1	3.16735	-1	-1	3.17276	2.98741	-1	-1	-1	-1	-1	-1	-1	-1	-1	-1	-1	-1	-1	-1	-1	-1	-1	-1	-1	-1
2.64839	2.52561	2.21262	2.62001	2.57635	2.73698	2.82236	2.48466	2.39594	3.08365	3.04015	-1	2.99004	3.14551	2.49206	2.42797	2.57097	2.74623	2.91585	2.86816	3.41657	-1	3.34154	2.99983	-1	3.19115	-1	-1	2.92281	2.7995	-1	-1	-1	-1	-1	-1	-1	3.18042	-1	-1	-1	-1	-1	-1	-1	-1	-1	-1	-1	-1
2.58644	2.61395	2.51996	2.63911	2.28707	2.86137	2.61048	2.32208	2.44098	2.84926	2.84111	-1	2.8886	3.00225	2.40162	2.19014	2.4939	2.59011	2.87826	2.72477	3.25476	-1	3.25315	2.78821	-1	2.86077	-1	-1	2.69859	2.58707	3.06334	-1	-1	-1	-1	-1	-1	2.95786	-1	-1	2.96491	-1	-1	-1	-1	-1	-1	-1	-1	-1
2.47683	2.50182	2.55856	2.64928	2.06642	2.72332	2.45516	2.13745	2.27916	2.81217	2.69644	-1	2.65505	2.91513	2.37939	2.22391	2.32606	2.46048	2.73922	2.5401	3.07187	2.47224	3.15557	2.6026	2.52685	2.61579	-1	2.11048	2.36993	2.4202	2.85555	-1	-1	-1	-1	-1	-1	2.78407	-1	-1	2.89586	-1	-1	-1	-1	-1	-1	-1	-1	-1
2.3495	2.35894	2.4662	2.36945	1.91115	2.60667	2.34021	1.97873	2.04434	2.73481	2.61234	-1	2.32058	2.77837	2.36249	2.26288	2.20917	2.39629	2.60639	2.2753	2.93202	2.29407	2.85817	2.54979	2.3366	2.51386	-1	2.10368	2.16437	2.19398	2.61588	2.03644	-1	-1	1.96044	-1	-1	2.66753	3.01974	-1	2.80246	2.21814	-1	-1	-1	-1	-1	-1	-1	-1
2.21896	1.97436	2.40635	2.16549	1.86482	2.50988	2.27865	1.82613	1.89335	2.59842	2.56382	-1	2.24202	2.6455	2.23771	2.2457	2.15942	2.29307	2.53627	2.10459	2.84947	2.17419	2.68975	2.24872	2.20965	2.3687	1.9353	1.92282	2.02391	2.1255	2.4228	1.82973	2.61432	-1	1.99028	2.41486	1.96632	2.42383	2.72578	-1	2.49979	2.20793	-1	-1	2.18591	-1	-1	-1	-1	-1
2.07374	1.86346	2.37207	2.02678	1.68546	2.48002	2.26857	1.67779	1.74348	2.46401	2.34916	2.30582	2.17608	2.44871	2.14429	2.18889	2.06074	2.19832	2.44777	1.95318	2.59732	2.12592	2.36223	2.062	2.10691	2.25343	1.73301	1.81492	1.91225	1.9775	2.12152	1.62426	2.45342	2.05386	1.89409	2.24041	1.82353	2.31974	2.38763	-1	2.24343	2.15765	2.14547	2.28968	2.12848	-1	1.63021	-1	-1	1.97997
1.91124	1.75289	2.20989	1.96399	1.58543	2.42429	2.06857	1.61175	1.6739	2.16792	2.18537	2.06392	2.18353	2.35235	1.94798	2.03524	2.03715	2.17573	2.38443	1.77265	2.34927	1.91481	2.19434	1.86104	1.96278	2.26648	1.60623	1.78788	1.69653	1.76359	1.87252	1.4591	2.33207	2.00236	1.82453	2.13251	1.75938	2.28497	2.09096	2.76793	2.04438	1.88908	1.91549	1.99947	2.00076	1.7309	1.4582	-1	2.37752	1.72899
1.74264	1.64015	2.02321	1.89815	1.57333	2.24198	1.90845	1.63376	1.69041	1.92421	2.09013	1.88474	2.00643	2.17056	1.72928	2.02981	2.06968	2.22675	2.25684	1.62459	2.15783	1.71066	2.00203	1.71009	1.74132	2.14264	1.56538	1.83255	1.55567	1.57694	1.68933	1.31929	2.25841	1.85971	1.81682	1.96441	1.77895	2.15391	1.84791	2.51041	1.91106	1.68289	1.7623	1.74475	1.8191	1.55817	1.37333	-1	2.20678	1.58524
1.57052	1.55607	1.91493	1.89827	1.55162	2.01725	1.73737	1.74184	1.75185	1.74594	1.92382	1.77961	1.7982	1.92714	1.56496	1.92048	2.01213	2.21519	2.12586	1.44203	2.03307	1.57556	1.87302	1.62277	1.59277	1.90588	1.6142	1.83705	1.5014	1.47206	1.58069	1.19172	2.11564	1.77052	1.81654	1.783	1.76437	1.9805	1.67212	2.30568	1.79673	1.55312	1.57459	1.53742	1.71292	1.46924	1.38418	1.90945	2.03317	1.46227
1.43344	1.39383	1.85525	1.96353	1.73674	1.78736	1.5338	1.76881	1.85737	1.58375	1.73354	1.72379	1.66308	1.74912	1.47357	1.86237	1.99955	2.10855	1.92995	1.30995	1.98284	1.51491	1.766	1.62265	1.52445	1.72045	1.7045	1.87535	1.53886	1.45409	1.54873	1.1394	1.9259	1.71114	1.81873	1.65088	1.71642	1.79639	1.40974	2.15873	1.71234	1.49775	1.43968	1.41064	1.62671	1.47249	1.4785	1.79191	1.90541	1.43018
1.34278	1.22184	1.82279	1.98119	1.73481	1.59062	1.36501	1.84308	1.90106	1.43959	1.62003	1.58842	1.61163	1.64879	1.47147	1.80887	2.06442	2.0343	1.73222	1.25314	1.9467	1.5455	1.69179	1.65644	1.50346	1.58102	1.611	1.77348	1.63336	1.43301	1.60693	1.19275	1.79972	1.63029	1.79343	1.47698	1.75358	1.67795	1.35506	2.07403	1.60751	1.3424	1.39566	1.37631	1.54852	1.47664	1.51524	1.75539	1.85511	1.47689
1.30869	1.27692	1.68011	1.89886	1.76903	1.47409	1.28695	1.8276	1.90669	1.38411	1.57988	1.52577	1.64173	1.63442	1.56143	1.73204	2.01029	2.02571	1.63018	1.42761	1.91112	1.54562	1.70307	1.58744	1.56732	1.52747	1.64947	1.75387	1.62246	1.40609	1.74995	1.33936	1.73414	1.63661	1.77537	1.38908	1.87273	1.63019	1.3973	2.06458	1.58972	1.33521	1.44708	1.43805	1.52949	1.41271	1.58276	1.80286	1.88608	1.62161
1.33034	1.38586	1.62006	1.90825	1.76231	1.44839	1.3081	1.94311	1.93649	1.42447	1.50497	1.54712	1.65101	1.70727	1.73501	1.73946	1.93797	1.91113	1.61683	1.64562	1.94189	1.72404	1.79886	1.64256	1.69412	1.55392	1.70315	1.96117	1.61314	1.47408	1.87281	1.5329	1.69884	1.72954	1.78558	1.39625	2.04532	1.67008	1.53195	2.12235	1.66058	1.33798	1.58865	1.58949	1.5823	1.5512	1.86516	1.93049	1.98367	1.72741
1.3874	1.55578	1.6384	1.93968	1.77833	1.50459	1.42606	1.94961	1.97487	1.46884	1.49738	1.5688	1.70425	1.86113	2.14445	1.82963	1.94449	1.92406	1.55215	1.73913	2.05022	1.90637	1.9096	1.74002	1.85003	1.56834	1.71256	2.17295	1.66118	1.63014	2.06227	1.7982	1.81371	1.83701	1.79208	1.49771	2.12101	1.79412	1.74638	2.2411	1.81386	1.42761	1.78337	1.7811	1.69633	1.72782	1.88089	2.12908	2.07788	1.90433
1.46762	1.80033	1.73361	1.91656	1.7999	1.63803	1.62875	2.03155	1.95869	1.54451	1.58117	1.5999	1.72173	2.00172	2.21685	1.95495	1.93923	1.96861	1.57742	1.86211	2.17243	2.06822	2.04967	1.91847	1.93856	1.76844	1.7797	2.28733	1.79315	1.86082	2.29764	2.03187	1.80352	1.99569	1.88082	1.68354	2.08577	1.99252	2.02471	2.26247	2.03786	1.74002	1.91342	1.87859	1.88808	1.89546	1.8715	2.25036	2.15782	1.99862
1.55239	1.91902	1.90735	1.94978	1.84504	1.79826	1.88149	2.10425	1.94702	1.68959	1.7441	1.71649	1.82083	1.99651	2.21926	2.01039	1.99983	1.96677	1.87558	2.18442	2.23508	2.05173	1.97809	1.95108	1.86383	1.87277	1.82842	2.22409	1.99868	2.06514	2.34037	1.91384	1.84957	2.16578	2.03877	1.93878	2.12618	2.19382	2.34911	2.26835	2.15111	1.81516	1.91161	1.94938	2.05802	2.00164	1.93869	2.19128	2.19276	2.09261
1.61761	1.99556	2.11933	2.05161	1.93251	1.82328	2.00307	2.20683	2.01405	1.9065	1.86208	1.86175	1.97742	2.01622	2.12553	2.1325	2.12575	1.98998	1.86463	2.02836	2.36451	2.04886	1.98436	1.91823	1.81677	2.03255	1.94386	2.17556	2.2647	2.10126	2.09811	1.87361	1.89736	2.24758	2.10252	2.00791	2.17555	2.39605	2.43333	2.23269	2.05539	1.85952	1.80628	1.71605	2.35185	2.08107	1.84001	2.14636	2.03676	2.14245
1.63485	2.03482	2.13611	2.0197	1.78364	1.92904	2.1171	2.12616	2.15507	1.78959	1.86565	1.83418	2.12999	2.0102	2.09344	2.14742	2.0769	2.02104	1.8524	1.92587	2.25929	1.86004	2.04838	1.88683	1.852	2.09204	1.80998	2.15892	2.37498	1.99313	1.91377	1.91418	1.86276	2.20867	1.97541	1.91449	2.25341	2.28023	2.3101	2.11185	1.88605	2.07282	1.78217	1.64615	2.29916	1.91332	1.73713	1.88385	2.01527	2.16446
1.64261	2.33894	1.98374	2.10237	1.67435	2.00346	1.96958	2.11176	2.3117	1.81944	1.78064	1.86658	2.01257	2.05502	2.13681	2.14668	2.06854	2.00761	1.88738	1.90159	2.18429	1.68505	2.06927	1.86802	1.96678	2.02981	1.79309	2.19517	2.33394	1.89833	1.80227	2.0576	1.8083	2.21414	1.84067	1.8999	2.07968	2.23401	2.25551	1.96133	1.79163	1.99788	1.7892	1.66317	2.1397	1.82092	1.71751	1.86114	1.88556	2.2083
1.6596	2.3514	1.90527	2.14173	1.61875	1.97282	1.89666	1.93044	2.23668	1.92991	1.70063	1.97541	1.97056	2.03378	2.25281	2.14513	2.04771	2.07145	2.00104	1.95732	2.16376	1.72461	2.13076	1.86731	2.20106	1.93684	1.75649	2.01973	2.28067	1.88272	1.77182	2.07228	1.72903	2.17248	1.7541	1.96524	1.99801	2.26018	2.2728	1.88539	1.77926	1.96453	1.74535	1.76562	1.94344	1.80984	1.78278	1.91946	1.83196	2.10653
1.71459	2.39291	1.90633	2.03366	1.65111	1.92398	1.90361	1.94988	2.21085	2.02994	1.64473	1.85927	2.00691	2.00361	2.38032	2.1386	1.9684	2.18048	2.18548	2.06226	2.21707	1.84683	2.12077	1.79309	2.15628	1.92215	1.72377	1.9811	2.29878	1.94749	1.82485	2.11525	1.73404	2.03302	1.75088	1.84585	1.98096	2.18982	2.17843	1.88954	1.84994	2.00968	1.78577	1.80532	1.81807	2.00803	1.79881	2.03217	1.86021	2.07868
1.80862	2.44342	1.76861	2.04217	1.76855	1.95463	1.85834	2.04712	2.17554	1.99121	1.676	1.80055	2.04127	1.91066	2.10782	2.03119	1.967	2.13893	2.28167	1.9713	2.34088	1.89942	2.02042	1.80147	2.07177	1.98683	1.77591	1.89705	2.38718	2.08353	1.95718	2.1439	1.80132	1.87995	1.71646	1.71438	2.04116	2.02027	2.06656	2.13115	1.99817	1.97286	1.89308	1.77219	1.7726	1.96519	1.8351	2.06854	1.9528	2.12661
1.88433	2.5136	1.69667	1.83714	1.82053	1.99819	1.82504	2.21554	2.06112	2.00155	1.7917	1.82447	2.13539	1.89666	1.89268	1.91449	1.93313	2.08129	2.24708	1.85921	2.52567	1.84954	1.93154	1.97955	2.04784	1.89922	1.90865	1.85677	2.46523	1.99979	1.93057	2.24564	1.73986	1.8033	1.74244	1.62905	2.0255	1.92241	2.02909	2.04095	2.21783	1.9111	1.9162	1.82255	1.81064	1.94692	1.87662	2.04188	1.84253	2.18535
1.92753	2.53867	1.71011	1.70462	1.88834	1.94755	1.8738	2.18709	2.00181	1.92731	1.98263	1.92915	2.28689	1.93109	1.74748	1.87396	1.93488	2.03454	2.09387	1.81845	2.49098	1.82981	1.92121	1.93707	1.93111	1.83499	1.88445	1.79946	2.29678	1.98216	1.84777	2.31636	1.64588	1.80129	1.85125	1.6308	1.96645	1.90302	2.03053	2.00032	2.20439	1.92904	1.96597	1.89534	2.07956	2.00373	2.01795	2.0551	1.81229	2.15548
1.93881	2.605	1.7482	1.65471	2.0665	1.94117	2.00088	2.16039	2.00443	1.88106	2.05855	1.95542	2.40937	1.9881	1.68282	1.86473	1.95081	2.03127	2.04925	1.70112	2.39342	1.88662	1.89565	1.95052	1.89181	1.87393	1.89129	1.82483	2.19426	2.04247	1.79451	2.22325	1.63819	1.98348	1.92437	1.71948	1.91619	1.96355	1.89017	2.03733	2.12376	1.91102	1.89414	1.89717	2.11684	1.99226	2.37765	2.1099	1.86444	2.06308
1.94762	2.55812	1.83476	1.69977	1.99432	1.97714	2.18494	2.20765	2.07454	1.84111	2.18926	1.98869	2.34666	1.9633	1.70407	1.94288	1.95636	2.13779	1.97098	1.61114	2.36398	2.02098	1.82315	2.01197	1.93284	1.85583	1.97778	1.8482	2.16372	2.02687	1.82412	2.20184	1.71746	1.96515	2.00548	1.8876	1.93329	2.09959	1.88738	2.14941	2.08785	1.96922	1.89939	1.92661	2.13707	1.9895	2.356	2.12047	1.99494	2.1855
1.95772	2.392	1.9892	1.80832	1.8142	1.8972	2.25756	2.33202	2.17156	1.85654	2.38554	2.00699	2.29608	2.00239	1.70815	2.32282	1.98664	2.2603	1.9706	1.55631	2.40483	2.09632	1.83912	2.09972	1.84075	1.91506	2.04889	1.94804	2.20707	1.99784	1.93425	2.27135	1.87698	1.94066	2.09686	2.09123	2.02867	2.18439	1.85652	2.25021	2.09152	2.10294	1.92573	1.99925	2.12785	2.02738	2.33369	2.20493	2.00424	2.15693
1.98041	2.13802	1.98596	1.91672	1.68944	1.86059	2.28822	2.36187	2.21758	1.94689	2.51064	2.10179	2.17713	2.1167	1.66489	2.24195	1.90743	2.23436	2.01347	1.58156	2.38375	2.33859	1.93578	2.22519	1.6271	2.05102	2.04717	2.08524	2.28872	2.04648	2.13687	2.28546	2.0396	1.99521	2.15265	2.2061	2.0968	2.16667	1.79891	2.33746	2.10395	2.02356	1.88503	2.0764	2.10999	2.09293	2.18076	2.35832	2.03821	2.11935
2.02485	1.93772	1.99578	1.74779	1.70182	1.90511	2.29364	2.36405	2.31639	2.07012	2.5808	2.25553	2.1081	2.06544	1.85182	2.14453	1.82452	2.27596	2.01424	1.62969	2.33222	2.40023	2.04742	2.16798	1.59646	2.17314	2.12159	2.27625	2.33255	2.16944	2.15074	2.37022	2.14651	2.1249	2.13076	2.28205	2.08175	2.23512	1.81879	2.30824	2.15783	1.93661	1.8909	2.09531	2.08585	2.06429	2.07596	2.42561	2.13984	2.05291
2.09275	1.80803	1.92426	1.58908	1.75828	1.9959	2.36615	2.38215	2.41443	2.19011	2.56247	2.11592	2.04177	2.03811	1.9711	2.02354	1.77027	2.37746	2.09185	1.71935	2.34065	2.4521	2.03462	2.20672	1.65444	2.07052	2.17729	2.35515	2.40087	2.19208	2.23806	2.48268	2.24626	2.24353	2.1204	2.42599	2.12996	2.38185	1.90551	2.3505	2.19903	1.92815	1.97647	2.10159	2.1373	2.052	2.02966	2.42894	2.30276	2.05694
2.1909	1.75824	1.79922	1.51449	1.82388	-1	2.48305	-1	2.49335	-1	2.4989	2.04807	2.02483	2.0875	2.04781	1.97752	1.78118	2.54355	2.24111	1.88838	2.39276	2.45466	2.09936	2.26095	1.69808	2.01105	2.17586	2.25305	2.42539	2.16972	2.34509	2.52476	2.27224	2.30685	2.1847	2.51534	2.21325	2.56033	2.24758	2.4612	2.23996	2.14355	2.09895	2.17513	2.47203	2.06317	2.02332	2.42497	2.3357	2.13675
2.32616	-1	1.83048	1.53093	-1	-1	-1	-1	-1	-1	2.50238	2.05646	2.06312	2.29468	2.1747	2.10086	2.0403	2.67101	2.45325	2.12469	2.41161	2.5229	-1	2.29964	2.16633	2.25408	2.24771	2.19897	2.51761	2.29076	2.47235	2.60316	2.3437	2.43842	2.31956	2.5853	2.36537	2.62728	-1	2.56139	2.28452	2.17155	2.25897	2.31888	2.61921	2.27766	2.03358	2.54926	2.28901	2.49371
2.45815	-1	-1	1.5876	-1	-1	-1	-1	-1	-1	2.57271	2.1391	-1	-1	-1	2.24979	-1	2.64969	2.56101	2.64693	-1	2.65532	-1	2.28827	2.22839	2.37514	2.38845	2.30882	-1	2.47488	2.66065	2.55764	2.47889	2.60842	2.46301	-1	2.52638	2.71485	-1	2.4298	2.53252	2.24322	2.36153	2.39151	2.70039	2.47681	2.08794	2.67136	2.3029	2.54198
2.5651	-1	-1	-1	-1	-1	-1	-1	-1	-1	-1	-1	-1	-1	-1	-1	-1	-1	-1	2.75321	-1	-1	-1	2.34479	-1	-1	2.48847	-1	-1	2.82459	-1	2.65894	2.65899	-1	-1	-1	-1	-1	-1	-1	-1	-1	-1	-1	-1	-1	-1	-1	-1	-1
holo01_cl_000002_heat_map
-1	-1	-1	-1	-1	-1	-1	-1	-1	-1	-1	-1	-1	-1	-1	-1	-1	-1	-1	-1	-1	-1	2.2424	-1	-1	-1	-1	-1	-1	-1	-1	-1	-1	-1	-1	-1	-1	-1	-1	-1	-1	-1	-1	-1	-1	-1	-1	-1	-1	-1
-1	-1	-1	-1	-1	-1	-1	-1	-1	-1	1.58184	-1	-1	-1	-1	-1	-1	-1	-1	-1	-1	-1	2.1097	-1	-1	-1	-1	-1	-1	-1	-1	-1	-1	-1	-1	-1	-1	-1	-1	-1	2.29269	-1	-1	-1	-1	-1	-1	-1	-1	-1
-1	-1	2.35591	-1	-1	-1	-1	-1	-1	-1	1.62987	2.3522	1.90319	-1	2.19334	-1	-1	-1	-1	-1	-1	-1	1.91941	-1	-1	-1	-1	-1	-1	-1	-1	-1	-1	-1	-1	1.5988	-1	-1	-1	-1	2.36547	2.09872	-1	2.4873	-1	-1	-1	-1	-1	-1
-1	-1	2.21402	-1	2.48511	2.16131	2.02412	-1	2.49225	-1	1.76271	2.37291	1.77369	1.97862	2.214	2.67589	-1	-1	-1	-1	-1	-1	1.80122	-1	-1	2.30271	2.18397	-1	-1	-1	2.68077	2.30569	-1	-1	-1	1.56888	-1	2.52865	-1	-1	2.42504	2.14505	2.61206	2.41419	-1	-1	-1	-1	-1	3.17404
2.31182	-1	2.14165	-1	2.3793	2.08579	1.89697	-1	2.44269	1.69306	1.58127	2.29534	1.63631	1.90155	2.30649	2.60517	2.13217	-1	2.87346	-1	-1	-1	1.76377	-1	-1	2.32199	2.20915	1.97055	-1	3.04397	2.71039	2.29827	-1	-1	-1	1.62845	-1	2.39969	-1	2.38599	2.44474	2.14425	2.64837	2.40425	2.33798	-1	-1	-1	-1	3.13649
2.40866	2.8806	2.10098	2.11085	2.34157	2.08548	1.83885	-1	2.46138	1.64699	1.6713	2.24646	1.48593	1.76857	2.50649	2.59948	2.17361	-1	2.90352	2.39511	-1	2.97481	1.81007	2.38617	2.60461	2.41108	2.30619	2.03778	-1	2.75502	2.80275	2.36173	-1	-1	-1	1.77044	2.36969	2.40021	-1	2.34654	2.42438	2.13743	2.65961	2.46317	2.39453	-1	-1	-1	-1	3.15639
2.47795	2.76087	2.09132	2.13391	2.37409	2.1604	1.82941	-1	2.49998	1.52	1.68072	2.26969	1.44679	1.71636	2.56724	2.64017	2.287	2.34302	2.86649	2.28758	2.65418	2.83769	1.93543	2.4265	2.71553	2.37827	2.30385	2.17848	2.60402	2.6997	2.77153	2.49242	2.83875	2.71299	2.46938	2.22185	2.47581	2.52182	3.14364	2.21936	2.32048	2.15998	2.6116	2.58775	2.53696	-1	2.66708	2.79928	2.23817	3.20121
2.49497	2.70201	2.13143	2.19442	2.47498	2.30575	1.81682	-1	2.52525	1.45829	1.67375	2.06974	1.47977	1.74923	2.50823	2.51713	2.46567	2.40564	2.84628	2.08365	2.59177	2.80137	2.00848	2.36731	2.82306	2.27828	2.34814	2.35034	2.73684	2.70808	2.73327	2.68355	2.65973	2.67793	2.52604	2.23071	2.72031	2.60603	3.17986	2.1996	2.37044	1.8909	2.62885	2.75337	2.50776	2.82877	2.67361	2.99948	2.31202	3.15723
2.49673	2.70678	2.42351	2.29975	2.63885	2.51019	1.86556	2.45727	2.52912	1.4708	1.54047	2.00954	1.71607	1.86444	2.46202	2.63877	2.70065	2.31211	2.76829	1.94665	2.56339	2.8247	1.98017	2.19461	2.77253	2.40675	2.46082	2.31451	2.79249	2.72952	2.7583	2.67307	2.61679	2.57086	2.45663	2.27946	2.74805	2.40617	3.22795	2.16948	2.48813	1.86331	2.71048	2.80747	2.54175	3.07745	2.72174	3.2309	2.45343	3.02501
2.4872	2.77993	2.50304	2.3635	2.8581	2.67466	1.89944	2.37948	2.48711	1.51142	1.518	1.98211	1.91362	1.89458	2.45023	2.56689	2.87884	2.33934	2.72327	1.81537	2.66491	2.77641	1.99672	2.12964	2.73307	2.42431	2.56864	2.34182	2.85655	2.57308	2.93875	2.70535	2.63905	2.52833	2.37726	2.26835	2.78508	2.38363	3.15121	2.21315	2.70266	1.91258	2.78074	2.7927	2.64108	3.11694	2.81114	3.30399	2.23493	2.91637
2.47457	2.55748	2.1813	2.53031	2.68727	2.7275	1.90021	2.20099	2.29405	1.62538	1.58654	2.01523	2.13113	1.90313	2.36306	2.45753	2.76129	2.41531	2.71674	1.84857	2.75169	2.86683	2.09006	2.1391	2.73621	2.35598	2.4643	2.38737	2.76876	2.47249	2.98722	2.78323	2.55877	2.53132	2.31508	2.16033	2.65501	2.38103	2.95105	2.32786	2.60745	1.92048	3.03281	2.82246	2.79186	2.91065	3.01461	3.42035	2.21628	2.80026
2.45339	2.25394	1.90708	2.708	2.53153	2.83728	2.05466	2.03156	2.1069	1.98534	1.91764	2.12408	2.26732	2.15191	2.59516	2.22436	2.44921	2.25174	2.59766	1.9615	2.82584	2.93361	2.35143	2.13068	2.6504	2.2557	2.33469	2.15511	2.59827	2.26265	2.85767	2.71396	2.41889	2.45103	2.53817	2.15826	2.4961	2.32336	2.82323	2.53026	2.50366	2.16687	3.04008	3.06112	2.97603	2.70477	3.01632	3.23533	2.1135	2.71668
2.37045	1.9454	1.69389	2.51276	2.43526	2.51091	2.10869	2.01665	2.12403	2.13212	2.03003	2.29301	2.13452	2.22004	2.39354	2.05193	2.18254	1.974	2.51108	1.98018	2.47028	2.72899	2.24114	1.98013	2.49648	2.20567	2.19959	1.87535	2.45548	2.09623	2.60157	2.54887	2.23386	2.3979	2.25782	2.08251	2.39224	2.12362	2.82953	2.57902	2.53983	2.24288	2.97669	3.1652	2.93064	2.5546	3.07036	3.01844	2.03825	2.65151
2.24894	1.68861	1.55596	2.18572	2.24445	2.25475	1.95677	2.02749	2.15673	2.27897	2.21024	2.12591	2.01042	2.17532	2.09265	1.95021	1.97277	1.70792	2.25534	1.90726	2.24483	2.49608	2.18723	1.85809	2.35486	2.18492	2.12151	1.65636	2.22086	1.83555	2.31739	2.56221	2.18404	2.29973	2.1135	1.94686	2.09852	2.06339	2.86516	2.43793	2.58006	2.16151	2.97128	3.04104	2.72438	2.46699	3.02598	2.85197	1.96958	2.49546
2.10321	1.50085	1.50481	1.9051	2.08022	2.05572	1.87944	1.9318	2.03355	2.18828	2.06217	1.98471	1.92263	2.16233	1.8446	1.72743	1.76921	1.50883	2.02784	1.89215	2.04829	2.25056	2.3021	1.77111	2.21321	2.03241	2.12882	1.51289	1.98481	1.63859	2.08513	2.51213	2.02204	2.05975	1.90399	1.78345	1.90845	1.96375	2.67792	2.26968	2.35913	2.15351	3.02546	3.01829	2.49765	2.33844	2.81627	2.68807	1.81961	2.33776
1.94459	1.39714	1.37451	1.68447	1.92253	1.92477	1.83831	1.82684	1.97537	2.09103	1.96484	1.81919	1.71789	1.94458	1.66314	1.51279	1.79017	1.39219	1.8657	1.81644	1.87085	2.06369	2.09956	1.66789	1.98586	1.79215	2.10377	1.45721	1.80273	1.50312	1.91643	2.27837	1.80487	1.84181	1.7013	1.57785	1.79077	1.79272	2.5343	2.08343	2.14592	2.14757	2.84095	2.85314	2.32766	2.19028	2.56789	2.47852	1.73151	2.23586
1.81153	1.3876	1.2678	1.53837	1.81782	1.8706	1.88691	1.65471	1.96347	2.06823	1.91969	1.70904	1.55132	1.82236	1.54838	1.37849	1.89289	1.36928	1.64262	1.75913	1.76797	1.94594	1.95749	1.5379	1.81949	1.62089	1.85388	1.49477	1.69651	1.43703	1.82196	2.08695	1.6254	1.6947	1.52765	1.45178	1.72954	1.65499	2.36587	2.07445	1.97337	2.01588	2.62663	2.62625	2.2229	1.99632	2.37262	2.32787	1.71525	2.21679
1.71052	1.50621	1.26008	1.47903	1.72002	1.80102	1.91842	1.56352	2.02987	2.04023	1.87618	1.5749	1.46935	1.7799	1.62518	1.33732	1.95824	1.38593	1.58567	1.72234	1.74747	1.9052	1.80024	1.34364	1.61053	1.53164	1.65281	1.62184	1.59	1.46476	1.787	1.9609	1.50398	1.63253	1.39557	1.36834	1.66268	1.59453	2.26205	2.11452	1.84859	1.85466	2.46838	2.29621	2.18573	1.87115	2.23951	2.24386	1.77399	2.12708
1.64852	1.57091	1.35225	1.34967	1.61678	1.81988	1.89436	1.56128	2.10334	1.99512	1.80585	1.51238	1.47976	1.71897	1.7849	1.39371	2.113	1.45238	1.6177	1.70385	1.81103	1.93091	1.68804	1.23805	1.47971	1.53246	1.52963	1.58358	1.49665	1.45646	1.73372	1.82133	1.44875	1.40139	1.33083	1.24594	1.57481	1.62273	2.22873	2.11485	1.71274	1.84542	2.37363	2.1172	2.15791	1.82448	2.17592	2.23141	1.76182	2.02058
1.62976	1.60096	1.50299	1.29994	1.60005	1.82685	1.82763	1.6482	2.19168	2.01644	1.81348	1.54117	1.58151	1.71543	2.01522	1.54166	2.213	1.6077	1.73579	1.64074	1.95358	1.92876	1.65382	1.23271	1.41251	1.53004	1.49504	1.52974	1.4944	1.53569	1.76501	1.74712	1.48487	1.24846	1.36383	1.2128	1.49574	1.73705	2.26793	2.18975	1.63804	1.90554	2.3475	2.00488	2.1178	1.85831	2.18578	2.28452	1.63669	1.9898
1.65361	1.6754	1.62793	1.34923	1.67341	1.84123	1.84271	1.78195	2.25618	2.10054	1.90274	1.65849	1.76522	1.79651	2.23256	2.05507	2.25178	1.8383	1.85619	1.66484	2.066	2.00557	1.70651	1.31811	1.43678	1.5725	1.63221	1.56671	1.57473	1.86327	1.87828	1.70508	1.60885	1.18355	1.49098	1.27266	1.50821	1.77993	2.37114	2.28706	1.54948	2.03616	2.39146	1.96839	2.14912	1.8344	2.24926	2.39368	1.59664	2.02164
1.70591	1.80378	1.82179	1.71484	1.8291	1.93205	1.93841	1.86401	2.08317	2.22499	2.06493	1.78973	1.91433	1.9557	2.31097	2.26613	2.34738	2.12856	1.88373	1.77401	2.23005	2.15592	1.98841	1.48483	1.55318	1.74829	1.75724	1.69099	1.7239	2.07226	1.94964	1.69793	1.68971	1.21255	1.64831	1.42803	1.52795	1.79231	2.46383	2.36458	1.55042	2.20366	2.40233	2.01032	2.22896	1.86523	2.19218	2.36843	1.64195	2.10228
1.76726	1.82465	2.0583	1.76535	1.99976	2.17204	1.89011	1.92376	2.05561	2.3164	2.21281	1.80031	2.04225	2.16005	2.26774	2.23784	2.50849	2.32499	1.95565	1.78713	2.35139	2.29206	2.16795	1.72844	1.75084	1.8706	1.80446	1.90445	2.22772	2.08184	1.91656	1.77599	1.85142	1.55654	1.82474	1.58635	1.59444	1.87357	2.42267	2.27727	1.64077	2.25382	2.21677	2.12224	2.22388	1.92421	2.20857	2.33843	1.75969	2.22702
1.79689	1.73469	2.27241	1.85378	2.09781	2.16854	2.24637	2.05903	1.86314	2.35612	2.2422	2.10508	2.4722	2.32696	2.20246	2.10168	2.40323	2.20501	1.747	1.85923	2.27551	2.32627	2.21863	2.20499	2.01479	1.87902	1.86428	2.00403	2.28435	2.17184	1.87106	1.84537	2.04301	1.60021	1.84948	1.59493	1.74552	1.95553	2.51128	2.1491	1.80752	2.08057	2.09726	2.19822	2.29115	2.05972	2.1299	2.19832	2.03841	2.11196
1.77706	1.57889	2.3597	1.83039	2.05787	2.2666	2.05661	2.04635	1.64759	2.20135	2.18243	2.1498	2.60094	2.43774	2.15466	2.0378	2.21664	2.09962	1.74344	2.00855	2.21654	2.27795	2.29544	2.13285	2.40307	1.77964	2.00039	2.01185	2.261	2.1926	1.79935	1.75909	2.05219	1.54438	1.71694	1.65992	1.79808	1.83867	2.34009	2.09266	1.8611	1.87116	2.05107	2.1799	2.13286	2.01864	2.07427	2.06769	2.06429	1.92261
1.75734	1.50778	2.36805	1.66296	1.93477	2.05312	1.95411	1.85	1.50827	2.00312	2.22305	2.17792	2.63116	2.39438	2.03193	2.04183	2.09599	1.96973	1.82371	2.19385	2.17419	2.09745	2.21976	2.09776	2.32534	1.73169	2.03809	1.94174	2.26344	2.17512	1.71233	1.70216	2.07492	1.49791	1.65169	1.61355	1.74086	1.8218	2.22293	2.1116	1.67122	1.73291	2.08131	2.11008	2.08075	1.84098	2.04365	2.01044	2.13108	1.80336
1.76331	1.52799	2.25574	1.48573	1.88668	2.0171	1.92911	1.72681	1.45719	1.87421	2.0703	1.97838	2.54086	2.39397	1.85879	1.9784	2.04864	1.88874	1.98149	2.17734	2.20553	2.10979	2.20836	1.95956	2.31766	1.71229	1.92017	1.92097	2.26398	2.1928	1.79418	1.70241	2.05453	1.53031	1.67329	1.59535	1.76797	1.84058	2.1765	2.20467	1.52221	1.67609	2.17144	2.04595	2.02838	1.73862	2.08962	1.91862	2.25241	1.76474
1.80509	1.62337	2.2137	1.39418	1.91904	1.96887	1.89631	1.68616	1.49938	1.72015	1.97936	1.84857	2.50683	2.28249	1.76091	1.89565	2.07777	1.88763	2.206	2.14917	2.40084	2.11972	2.21449	1.89283	2.38048	1.77793	1.87826	1.97195	2.32063	2.28292	1.95413	1.78755	2.08895	1.60805	1.77984	1.78888	1.90523	1.90657	2.20368	2.41729	1.46025	1.70548	2.19787	2.05818	2.01627	1.60788	2.2091	1.83491	2.32259	1.84133
1.86992	1.77824	2.10733	1.39739	1.71309	1.95631	1.90063	1.71126	1.63065	1.63066	1.93595	1.79758	2.44727	2.21858	1.74582	1.89255	2.18141	1.96648	2.28661	2.18748	2.28397	2.20387	2.17969	1.90619	2.23813	1.92558	1.91136	1.95527	2.28355	2.35959	2.18112	1.82891	2.28596	1.52988	2.11564	1.98129	2.05944	2.13165	2.39522	2.47369	1.49136	1.81856	2.02194	2.14593	2.21883	1.56144	2.36729	1.83242	2.38391	1.80441
1.9298	1.83823	2.11709	1.67744	1.69861	1.88758	1.71001	1.69836	1.82209	1.62808	1.88824	1.82939	2.42311	2.2272	1.81474	2.10756	2.14047	1.90575	2.10264	2.17881	2.15677	2.01612	2.1173	1.99862	2.04789	1.86426	2.02264	1.91144	2.31788	2.36195	2.18385	1.94698	2.21704	1.64368	2.26328	2.17282	2.13664	2.32343	2.46359	2.60927	1.81272	1.94233	1.68339	2.21003	2.34302	1.60481	2.48817	1.91134	2.36296	1.80251
1.97754	1.89615	2.19759	1.92991	1.76947	1.98981	1.71942	1.57791	1.9458	1.71263	1.86173	1.97947	2.43338	2.2834	1.92286	2.12781	2.0704	1.78806	1.97384	2.2435	2.10117	1.85798	2.0106	1.98802	1.9268	1.82425	2.10083	1.91541	2.08762	2.17479	2.12455	2.00545	2.1685	1.8255	2.4095	2.3872	2.27802	2.48498	2.50048	2.64698	1.75653	1.89203	1.55404	2.04352	2.1279	1.734	2.39126	1.89689	2.24981	1.67885
2.00293	2.03132	2.11878	2.05511	1.91987	2.07311	1.86144	1.5336	1.96561	1.86449	1.87915	1.9501	2.24317	2.17639	1.85925	2.07196	1.87758	1.75148	1.92074	2.23691	2.12078	1.77643	1.97986	1.96766	1.883	1.86635	1.99435	1.99763	2.02804	2.03686	1.96841	2.03791	2.04428	2.0221	2.50519	2.60288	2.48241	2.55848	2.47851	2.68625	1.78437	1.92203	1.54997	1.91646	1.91456	1.86582	2.30952	1.95635	2.23787	1.55315
2.04084	2.01524	1.97212	2.15895	2.13907	2.03056	1.91921	1.57999	1.91481	2.0781	2.03658	1.99956	2.28365	2.16356	1.79796	1.99769	1.75762	1.799	1.86944	2.06485	2.20588	1.77775	2.04005	1.977	1.91977	1.9873	1.96353	2.03597	2.00489	1.96989	1.94286	2.14563	1.97104	2.24883	2.47712	2.66057	2.51195	2.61738	2.48138	2.67207	1.79219	2.0301	1.57956	1.86664	1.77088	2.23217	2.29492	2.09155	2.30828	1.51513
2.08802	2.02059	1.90006	2.28495	2.17117	2.03186	1.93315	1.71275	1.87947	2.00646	2.08738	2.12434	2.32662	2.15417	1.81936	2.00074	1.7195	1.92678	1.7765	1.98136	2.39173	1.86184	2.15159	2.04951	1.93586	2.0659	2.00121	2.0234	2.0595	1.89082	1.92999	2.32182	1.91229	2.30796	2.51673	2.66051	2.59594	2.5926	2.47244	2.6468	1.7967	2.12264	1.67089	1.89778	1.70718	2.21708	2.3337	2.13238	2.28674	1.56839
2.15378	2.10251	1.90779	2.21836	2.17019	2.10957	1.92784	1.90422	1.92477	1.88954	2.19961	2.28645	2.3715	2.21868	2.09757	2.08089	1.89443	2.0879	1.76609	2.02323	2.5067	2.02222	2.28898	2.1478	1.96812	2.27002	2.11474	2.00877	2.10538	1.84515	1.99626	2.44984	1.93324	2.62472	2.44196	2.66935	2.67272	2.59584	2.51534	2.68623	1.88779	2.18314	1.9227	2.00752	1.82547	2.15342	2.23149	2.20878	2.33649	1.70793
2.2383	2.16959	1.99475	1.99044	2.20786	2.2122	2.00157	2.2359	2.0155	1.79733	2.3166	2.2449	2.48431	2.35307	2.2944	2.23275	2.09416	2.27525	1.83904	1.97506	2.68313	2.25665	2.45385	2.19449	2.17395	2.35285	2.29676	1.98017	2.2153	1.99571	2.08325	2.42845	2.01873	2.85852	-1	2.73999	2.42456	2.59673	2.54312	2.67134	2.30515	2.28716	2.08543	2.32295	1.92408	2.07412	2.14922	2.35455	2.4546	2.12238
2.33181	2.19132	2.15476	1.92625	2.20638	2.33983	2.14914	2.40384	2.10955	1.72303	2.3772	2.09741	2.2553	2.54983	2.51262	2.35298	2.35351	2.52081	1.90983	1.94509	2.65672	2.32854	2.67662	2.27875	-1	2.50196	2.50625	2.02967	2.39208	2.18117	2.07535	2.47558	2.16101	2.89892	-1	2.91289	-1	-1	-1	2.79966	2.45458	2.43944	2.56163	2.43955	2.02266	2.07022	2.06435	2.56163	2.63477	2.34452
2.45042	2.13305	2.20722	1.93539	-1	2.4749	-1	2.19856	2.27373	1.79156	-1	-1	-1	2.58131	2.40603	2.39791	-1	2.59491	-1	1.926	2.50472	2.24026	2.71583	-1	-1	2.64085	2.75536	2.15381	2.62646	2.34602	2.07098	2.4262	2.36827	2.68919	-1	2.91591	-1	-1	-1	2.85012	2.52621	2.23629	2.46419	2.52216	2.11158	2.14198	2.05495	2.64828	2.78381	-1
2.62039	-1	2.20809	2.02134	-1	-1	-1	-1	-1	2.04875	-1	-1	-1	-1	2.34821	-1	-1	-1	-1	-1	-1	-1	-1	-1	-1	-1	2.63353	-1	2.63634	2.65515	2.28751	2.3657	2.51016	2.44587	-1	-1	-1	-1	-1	-1	-1	2.23325	2.41669	-1	2.35809	2.28472	2.26008	2.72004	-1	-1
2.79772	-1	-1	-1	-1	-1	-1	-1	-1	-1	-1	-1	-1	-1	-1	-1	-1	-1	-1	-1	-1	-1	-1	-1	-1	-1	-1	-1	-1	-1	-1	2.37474	2.53266	2.50104	-1	-1	-1	-1	-1	-1	-1	-1	-1	-1	-1	-1	2.46208	-1	-1	-1
holo02_cl_000003_heat_map
-1	-1	-1	-1	-1	-1	-1	-1	-1	-1	-1	-1	-1	2.04194	-1	-1	1.54128	-1	-1	-1	-1	-1	-1	-1	-1	-1	-1	-1	-1	-1	-1	-1	-1	-1	-1	-1	-1	-1	-1	-1	-1	-1	-1	-1	-1	-1	-1	-1	-1	-1
-1	-1	-1	-1	-1	-1	-1	-1	1.66582	-1	1.85568	2.07438	1.98411	1.94193	1.27575	1.9815	1.3989	-1	-1	-1	-1	-1	-1	-1	-1	-1	-1	-1	-1	-1	-1	-1	-1	-1	-1	-1	-1	-1	3.26585	-1	-1	-1	-1	-1	-1	-1	-1	-1	-1	-1
-1	-1	-1	-1	-1	-1	-1	-1	1.66834	-1	1.8249	2.05777	1.9565	1.8896	1.30001	1.88343	1.41485	1.84678	1.99183	2.00249	2.1491	-1	-1	1.91934	2.89109	-1	-1	-1	-1	-1	-1	-1	-1	-1	2.93722	-1	1.83267	-1	3.23252	-1	-1	-1	-1	-1	-1	-1	-1	-1	-1	-1
-1	2.68963	-1	-1	-1	-1	-1	1.95556	1.77368	-1	1.85559	2.11731	2.00757	1.91761	1.42122	1.86483	1.50515	1.90224	1.89036	1.96399	2.08102	-1	-1	1.97112	2.93181	-1	-1	-1	-1	-1	-1	-1	-1	-1	2.88795	-1	1.91316	-1	3.2554	3.16406	-1	-1	-1	-1	3.25602	-1	-1	-1	-1	2.21049
-1	2.54919	-1	-1	-1	-1	-1	2.09878	1.95566	1.47015	1.9388	2.24907	2.11782	2.02388	1.62693	1.92711	1.51875	2.03495	1.85017	1.99892	2.08842	-1	1.87772	2.07124	3.03162	-1	-1	-1	-1	-1	-1	-1	-1	-1	2.89002	-1	2.03342	-1	3.25356	3.16107	2.92003	-1	-1	-1	3.31393	-1	3.19523	-1	-1	1.91115
-1	2.47201	-1	-1	-1	-1	-1	2.24086	2.10982	1.48504	2.07681	2.37592	2.2537	2.20108	1.85042	2.04612	1.55246	2.1995	1.8914	2.1664	2.29586	-1	1.88582	2.09536	3.1865	-1	-1	3.27415	3.19339	2.37165	2.99669	-1	-1	-1	2.95673	2.20767	2.10581	-1	3.25772	3.21508	2.88784	-1	-1	-1	3.54662	-1	3.10862	-1	-1	1.87459
-1	2.46208	3.20101	-1	-1	-1	2.91966	2.21163	2.19684	1.59091	2.24395	2.3824	2.52566	2.43885	1.94344	2.20655	1.48983	2.22829	1.88641	2.2727	2.46459	-1	1.97367	2.36038	3.32374	-1	-1	3.2276	3.19248	1.93553	3.1465	-1	-1	-1	2.93479	2.18057	2.14161	3.23847	3.30909	3.41952	2.85315	-1	-1	3.09964	3.63376	-1	3.13092	-1	-1	1.97635
2.70901	2.51995	3.13469	2.67086	2.79617	-1	2.77959	2.25527	2.41891	1.77807	2.4159	2.55794	2.91564	2.72114	2.11528	2.43079	1.69615	2.32841	1.96124	2.17921	2.69068	2.78549	2.13498	2.56855	3.30985	-1	-1	3.03678	3.29039	1.81977	3.20751	-1	2.55085	-1	2.76337	2.227	2.24657	3.4516	3.27403	3.31265	2.48033	-1	-1	2.88636	3.48051	-1	2.93678	-1	-1	2.21177
2.6846	2.64255	2.93259	2.76783	2.48899	-1	2.5823	2.53358	2.3847	2.02991	2.56702	2.87964	2.93643	2.90099	2.51531	2.46311	2.09808	2.54718	2.01784	2.24519	2.8407	2.91719	2.14131	2.66147	3.19435	3.00637	-1	2.76205	3.00249	1.78436	3.23069	2.74205	2.52477	2.99253	2.61826	2.34407	2.4182	3.54334	3.08324	3.19077	2.33155	3.37884	2.87179	2.65103	3.36451	-1	2.80077	3.18321	-1	2.38239
2.5808	2.80998	2.69964	2.86833	2.31091	2.47915	2.31731	2.60304	2.49043	2.34805	2.64488	2.72479	2.86785	2.81451	2.39476	2.60776	2.17474	2.29179	2.03031	2.38045	2.7881	2.62701	2.14409	2.57198	2.90911	2.78145	2.7439	2.57707	2.76438	1.83214	3.30953	2.65484	2.49152	2.88704	2.53496	2.42044	2.50349	3.36808	2.71574	2.93717	2.24947	3.24669	2.7253	2.4004	3.22451	-1	2.64024	3.05727	-1	2.55989
2.44277	2.52213	2.45704	2.78663	2.14933	2.27453	2.07783	2.46666	2.46264	2.55891	2.61537	2.53566	2.60937	2.72717	2.05543	2.68361	2.20589	2.093	2.22679	2.5649	2.65761	2.38341	2.22075	2.46965	2.67244	2.58764	2.56519	2.4279	2.57779	2.01761	3.56668	2.43573	2.39305	2.74724	2.51763	2.4106	2.8399	3.13993	2.6002	2.80031	2.12639	2.8199	2.61604	2.20519	3.08631	-1	2.30126	2.92741	-1	2.27151
2.29605	2.2468	2.21677	2.70938	2.05723	2.07858	1.90256	2.08134	2.33001	2.41962	2.39421	2.28602	2.5222	2.56978	1.85962	2.63061	2.2227	1.94603	2.20574	2.37806	2.55512	2.23864	2.28474	2.2625	2.40758	2.3065	2.32212	2.17434	2.43594	2.19782	3.34527	2.27523	2.25937	2.6513	2.49462	2.45512	2.9279	2.92803	2.42936	2.68724	2.03074	2.59426	2.3607	2.07533	2.90032	-1	2.16037	2.66666	-1	1.99118
2.13531	1.99669	2.03646	2.49463	1.74179	1.83757	1.95202	1.91866	2.20467	2.19062	2.19607	2.13471	2.38241	2.33316	1.69623	2.57543	2.27261	1.82762	2.066	2.13116	2.31914	2.06238	2.24702	2.05208	2.19338	2.07794	2.12255	1.92549	2.33257	2.31632	3.1701	2.1817	2.12624	2.46635	2.28243	2.45468	2.92844	2.76817	2.32179	2.61731	1.88109	2.32015	2.11306	2.01874	2.6533	-1	1.95538	2.51386	-1	1.74986
2.01056	1.79254	1.92341	2.25915	1.63945	1.83574	1.85596	1.81803	2.02243	1.98604	2.02574	2.04042	2.14431	2.09798	1.61638	2.55675	2.14254	1.70056	1.91123	1.89425	2.21618	1.88502	2.23271	1.90856	1.93644	1.88599	1.97708	1.7413	2.1727	2.3901	3.04689	2.16074	2.06379	2.28725	2.15259	2.29259	2.86072	2.68324	2.28336	2.43897	1.75663	2.09934	1.92637	2.03925	2.40778	-1	1.82006	2.38528	2.59784	1.57843
1.90442	1.66213	1.82315	2.00863	1.52249	1.84373	1.76652	1.79568	1.91069	1.79242	1.9064	1.9912	1.92677	1.92572	1.5197	2.48537	2.01316	1.72689	1.80767	1.72441	2.05813	1.75457	2.06165	1.80349	1.84233	1.73559	1.85248	1.63438	2.08194	2.22984	2.92701	2.21369	2.00888	2.12986	2.03663	2.06931	2.53324	2.55622	2.05584	2.23059	1.7138	1.94322	1.81197	2.03058	2.19961	-1	1.76397	2.3236	2.39622	1.49029
1.83573	1.61571	1.78623	1.82074	1.46041	1.70714	1.71865	1.85075	1.87713	1.67089	1.78474	1.93737	1.75729	1.82194	1.51321	2.2186	1.78628	1.83648	1.77995	1.63371	1.96317	1.67619	1.9612	1.74699	1.81442	1.66566	1.72726	1.61358	2.05565	2.24033	2.72725	2.30752	1.84975	2.04268	1.98395	1.90867	2.309	2.38491	1.95706	2.07342	1.75614	1.86171	1.77821	2.03559	1.95748	2.58498	1.79156	2.23931	2.23722	1.49363
1.80757	1.62645	1.82266	1.70765	1.48889	1.56592	1.7558	1.89028	1.91747	1.63364	1.70888	1.82129	1.66608	1.77227	1.59755	2.04328	1.58639	1.7079	1.83549	1.62979	2.02104	1.68364	1.93816	1.76849	1.84387	1.66808	1.6767	1.68076	1.99003	2.25296	2.66691	2.3193	1.73824	2.01383	2.00926	1.82314	2.0932	2.27763	2.01173	1.98774	1.85901	1.86076	1.8278	2.11685	1.76656	2.34159	1.90061	2.15065	2.15167	1.58812
1.82428	1.70971	1.79984	1.67819	1.59166	1.45085	1.97852	1.96222	1.95205	1.79757	1.71795	1.60281	1.66064	1.67197	1.76497	1.93861	1.45783	1.69292	1.91438	1.76114	1.91419	1.84515	1.9098	1.87232	1.95026	1.70398	1.71238	1.77576	1.9729	2.33694	2.56862	2.26477	1.70956	2.02615	2.11076	1.82127	2.02123	2.24039	2.01723	1.97932	2.04966	1.94045	1.9568	2.26899	1.75623	2.19893	1.98726	2.10583	2.16887	1.76507
1.87757	1.6737	1.87217	1.73488	1.61782	1.4275	1.96912	2.01948	1.84134	1.90359	1.79887	1.62304	1.74144	1.65692	1.86489	1.91174	1.37396	1.82291	1.97544	1.6747	1.87354	2.00509	2.01055	1.91215	2.09788	1.81228	1.83126	1.92626	2.03394	2.38218	2.53524	2.31029	1.76612	2.12225	2.2818	1.87916	1.98531	2.25213	2.06421	2.04307	2.2479	2.09494	2.15606	2.27268	1.70584	2.12606	1.97615	2.13619	2.25654	1.99352
1.93895	1.67528	1.7884	1.87296	1.90859	1.45579	2.09407	2.04324	1.77985	1.84292	1.9209	1.72973	1.89751	1.72079	1.89742	1.96464	1.39778	1.69772	1.93128	1.58662	1.7941	1.93795	2.14569	1.74348	2.2544	1.92806	2.02415	2.14542	2.16888	2.36543	2.52028	2.38588	1.90325	2.28807	2.32671	1.99598	1.9894	2.12299	2.17242	2.05434	2.31918	2.2747	2.25964	2.29031	1.74085	2.12754	2.06857	2.19513	2.36217	2.18867
1.99265	1.59156	1.85424	2.02417	1.97225	1.53094	1.86774	2.07254	1.80154	1.8506	2.02584	1.6974	1.91792	1.84731	2.02687	2.09347	1.47039	1.68033	1.96615	1.67541	1.78171	1.94553	2.26103	1.64979	2.30903	2.10627	2.2725	2.33318	2.36937	2.41837	2.45652	2.52759	2.09258	2.21206	2.36775	2.16568	2.03828	1.87951	2.28135	2.06368	2.41851	2.30855	2.25518	2.27895	1.8583	2.0496	2.16335	2.21268	2.3341	2.11512
2.01677	1.58697	1.97101	2.1026	2.08385	1.68827	1.98388	1.97447	1.9497	1.93894	2.12616	1.7309	1.9427	1.9186	2.06716	2.28984	1.62638	1.78672	1.9277	1.84456	1.77957	1.93748	2.04943	1.73257	2.12794	2.26625	2.20492	2.41093	2.34981	2.46361	2.37835	2.61394	2.10779	2.08632	2.41036	2.2597	1.9846	1.79509	2.30426	2.1485	2.31319	2.14718	2.29067	2.28948	2.01017	1.99905	2.1863	2.23138	2.37639	2.06294
2.00081	1.52457	2.11254	2.03906	2.00676	1.71126	1.82306	1.94368	1.93318	1.94604	2.09222	1.94661	1.97342	2.06576	1.92278	2.46886	1.76417	1.93234	1.89795	1.99966	1.88559	2.04651	1.88355	1.94018	2.01254	2.1077	2.06853	2.3906	2.26295	2.52748	2.28077	2.5089	2.09699	2.03384	2.41712	2.19559	1.90779	1.69932	2.16747	2.22387	2.21995	2.05535	2.24144	2.21529	2.13492	2.02614	2.24465	2.15901	2.48664	1.98163
1.9597	1.45815	1.93575	1.89457	1.91616	1.81933	1.71236	1.85149	1.836	1.85592	2.10855	1.84749	2.06434	2.39919	1.82711	2.35305	1.77217	1.88884	1.71531	1.98007	1.79235	2.07011	1.79295	1.82673	1.97263	2.06832	1.99717	2.28882	2.09797	2.39983	2.25354	2.24102	2.18445	2.05814	2.21548	2.1188	1.84442	1.68817	2.14558	2.15425	2.13228	2.03898	2.26442	2.18749	2.15698	2.11717	2.17181	2.10792	2.61246	1.82654
1.93417	1.60192	1.76439	1.7208	1.81847	1.76459	1.78385	1.7578	1.81389	1.84626	2.09999	1.78675	1.98157	2.29553	1.81247	2.3265	1.70675	1.85547	1.61086	1.93417	1.76418	1.99099	1.6707	1.74631	2.01104	2.10499	1.99666	2.15238	1.95159	2.38125	2.25573	2.21071	2.10673	2.12291	2.07382	2.11645	1.9605	1.73973	2.07765	2.03862	2.06379	2.09919	2.32401	2.23308	2.06821	1.92091	2.16553	2.22945	2.41226	1.74909
1.94623	1.69596	1.67094	1.62592	1.80197	1.69953	1.92602	1.74468	1.87405	1.91782	2.05009	1.77311	1.82777	2.18351	1.83164	2.28354	1.60322	1.7698	1.59341	1.74985	1.81968	1.92625	1.54247	1.74629	2.11525	2.21526	2.07343	2.1682	1.88033	2.43207	2.27045	2.17893	2.02351	2.06463	2.00472	2.18869	2.1315	1.66377	2.08529	2.04845	2.07117	2.2238	2.51386	2.29633	2.03822	1.79572	2.23284	2.43626	2.40673	1.75539
1.9932	1.68269	1.65101	1.61789	1.77955	1.71988	1.98832	1.81557	1.97213	2.01419	1.99825	1.63026	1.75168	2.03996	1.81765	2.18722	1.50073	1.76706	1.66449	1.78609	1.95446	1.84133	1.49703	1.65894	2.10475	2.3363	2.15573	2.09369	1.81681	2.4928	2.34027	2.15436	1.97776	2.08235	1.97895	2.3099	2.21703	1.66155	2.16798	2.09582	2.15392	2.27584	2.45853	2.34441	2.08495	1.75103	2.33341	2.35079	2.35651	1.84491
2.06515	1.64604	1.86529	1.69745	1.77477	2.00354	2.1246	1.96484	2.16224	2.13727	2.02406	1.57153	1.7593	1.9292	1.8857	2.16327	1.48884	1.8475	1.81377	1.90351	1.96231	1.83741	1.46159	1.68642	1.97888	2.27519	2.18732	2.09424	2.00342	2.50521	2.43539	2.07514	2.01018	2.12106	2.01376	2.40393	2.30206	1.74547	2.31465	2.12557	2.25946	2.31887	2.28683	2.40553	2.20525	1.9108	2.24301	2.28875	2.19087	2.01071
2.11707	1.69655	1.96646	1.85777	2.00818	2.20767	2.21645	2.15746	2.3315	2.08163	2.12571	1.60221	2.01676	1.89619	2.03062	2.21318	1.5801	2.00484	1.96404	2.08886	1.97347	1.91482	1.45907	1.8034	1.83526	2.07905	2.28901	2.16982	2.20869	2.29861	2.0866	2.07128	2.03645	2.11167	2.12428	2.25368	2.41809	1.86195	2.21722	1.9832	2.31248	2.21281	2.0791	2.18951	2.36744	1.77655	2.22398	2.21389	2.00621	2.24178
2.13153	1.82986	2.05869	1.83498	2.22986	2.21446	2.29069	2.16918	2.31078	2.10164	2.18663	1.71948	2.24857	1.83909	2.24271	2.33277	1.73283	2.05477	2.13368	2.14112	2.22232	1.97183	1.54904	1.93925	1.70395	2.06683	2.40161	2.1799	2.14672	2.19437	2.01465	2.14306	2.0921	2.07741	2.21683	2.17158	2.47595	2.04569	2.16374	1.98099	2.23174	2.16868	1.938	2.14675	2.22611	1.70582	2.26423	2.15944	1.89218	2.20516
2.10489	2.08368	2.01181	1.89298	2.4569	2.22013	2.18564	2.21026	2.31671	2.11121	2.12115	1.8786	2.43926	1.90765	2.21466	2.33902	1.77987	2.11472	2.10355	2.08504	2.2979	1.99508	1.72298	2.10188	1.65533	2.1305	2.48416	2.11832	2.05555	2.15615	1.90422	2.10041	2.01298	2.11898	2.16762	2.10121	2.45763	2.22606	2.0359	1.90651	2.11394	2.06363	1.87272	2.16843	2.14448	1.71025	2.12433	2.18725	1.85669	2.10647
2.07328	2.16196	1.86852	2.02858	2.40025	2.24058	2.04725	2.2502	2.31428	2.09695	2.09886	2.09644	2.47448	1.97964	2.25361	2.22713	1.84137	2.04707	2.07472	1.97035	2.36895	2.01977	1.78762	2.15469	1.64538	2.14172	2.43847	2.13148	1.95363	2.14581	1.86928	2.0737	2.01069	2.17467	2.19219	2.1541	2.50728	2.05998	1.95463	1.88794	2.06917	2.1246	1.88806	2.25406	2.13335	1.71692	2.02023	2.14573	1.89314	2.12555
2.049	2.22364	1.88311	2.23513	2.35372	2.10734	1.93012	2.15013	2.22894	2.10782	2.03591	2.2539	2.52637	2.02345	2.35394	1.86678	1.98035	1.96706	2.12177	1.92989	2.09388	2.00631	1.74649	2.10632	1.76593	2.22318	2.31227	2.21853	1.97878	2.06762	1.91525	1.99694	2.20236	2.02958	2.23193	2.16651	2.59392	1.96497	1.9321	1.78602	2.09296	2.23139	1.98287	2.09604	2.0973	1.80787	2.06596	1.91332	1.99224	2.16025
2.04821	2.3268	1.86105	2.43598	2.35335	2.02157	1.87482	2.0357	2.13006	2.18929	2.03124	2.09001	2.47559	2.06178	2.29029	1.79183	2.08928	1.96497	2.24158	1.91316	2.04328	1.87211	1.87335	2.13297	1.97852	2.37287	2.18457	2.55062	2.02543	1.99783	2.01315	1.82543	2.29186	1.95398	1.94613	2.11342	2.54158	1.94748	1.86302	1.71862	2.09438	2.20101	2.06803	2.00444	2.02711	1.818	2.07236	1.80873	2.16353	2.26747
2.07267	2.27204	1.76814	2.27138	2.28382	1.96932	1.82248	1.86627	2.11324	2.17604	1.96005	1.9967	2.37901	-1	-1	1.80988	2.11977	1.93711	2.329	1.82631	2.12447	1.73507	1.68238	2.04303	2.02758	2.41916	2.17447	2.54265	2.03023	2.00546	2.0532	1.73037	2.28752	1.98216	1.91201	2.01431	2.5527	2.14451	1.8578	1.73605	2.05705	2.19037	2.18073	1.97701	2.05823	1.75836	2.03706	1.78532	2.34136	2.34372
2.1309	2.17159	1.80269	2.17351	2.11141	1.99542	1.75557	1.85593	2.22437	2.1313	1.91484	1.9802	2.3329	-1	-1	1.89281	2.37431	1.98782	2.40358	1.89737	2.12694	1.67948	1.66379	2.02117	2.0368	2.3211	2.17273	2.57789	2.11139	2.06503	2.10442	1.71906	2.24653	2.03	1.92116	1.99136	2.61131	2.16646	1.9334	1.83685	1.98632	2.25288	2.31823	1.96183	2.1642	1.74764	1.96884	1.84497	2.44721	2.42395
2.22504	2.09542	1.86233	2.14824	2.00326	2.061	1.76572	1.953	2.24019	2.16117	1.94815	2.04166	2.26149	-1	-1	1.95132	2.35333	2.06576	2.39822	2.01846	2.2223	1.71002	1.69462	2.07638	2.21645	2.28715	2.24435	2.67031	2.26356	2.16239	2.17375	1.94461	2.24939	2.12706	2.12394	2.04619	2.63452	2.22823	1.98382	2.01318	2.07735	2.32159	2.40965	2.02504	2.22302	1.82081	1.95429	1.90896	2.57492	2.45395
2.35863	2.09424	-1	2.19718	1.97117	-1	1.85869	2.07444	2.28158	2.26373	2.05875	2.12408	2.23422	-1	-1	2.08576	2.4023	2.09765	2.46369	2.06349	2.23924	1.82407	1.80331	2.17532	2.28839	2.32453	2.36538	2.80114	2.51066	2.23215	2.31492	2.39326	2.32392	2.29367	-1	2.17502	2.7053	2.32757	2.17806	2.25349	2.23296	2.4201	2.54876	2.16224	2.26223	1.97206	2.01832	2.02771	2.74137	2.4913
2.52242	2.16812	-1	2.31723	2.00798	-1	-1	-1	2.38905	-1	2.23394	2.19603	-1	-1	-1	-1	2.51846	-1	-1	2.15072	2.29009	2.01275	-1	2.12151	2.42844	2.43103	-1	2.98796	2.55297	2.33856	-1	-1	2.42441	-1	-1	2.36984	-1	2.47273	2.36833	2.54548	-1	2.5743	-1	-1	2.35809	2.16819	2.15644	-1	2.85144	2.58078
2.63455	2.29755	-1	-1	-1	-1	-1	-1	2.43803	-1	-1	-1	-1	-1	-1	-1	-1	-1	-1	-1	-1	-1	-1	-1	-1	-1	-1	-1	-1	-1	-1	-1	2.56115	-1	-1	-1	-1	-1	-1	-1	-1	2.80963	-1	-1	2.50487	2.35989	-1	-1	-1	-1
holo03_cl_000005_heat_map
-1	-1	-1	-1	-1	-1	-1	-1	-1	-1	-1	-1	-1	-1	-1	-1	-1	-1	-1	-1	-1	-1	-1	-1	-1	-1	-1	-1	-1	-1	-1	-1	-1	-1	-1	-1	-1	-1	-1	-1	-1	-1	-1	-1	-1	-1	-1	-1	2.59852	-1
-1	-1	-1	-1	-1	-1	-1	-1	-1	-1	-1	-1	-1	-1	-1	-1	-1	-1	-1	2.80421	-1	-1	-1	-1	-1	-1	-1	-1	-1	-1	-1	-1	-1	-1	-1	2.00354	-1	-1	-1	-1	-1	-1	-1	-1	-1	-1	-1	-1	2.76422	-1
-1	-1	-1	-1	-1	-1	-1	-1	-1	-1	-1	-1	-1	-1	-1	-1	-1	-1	-1	2.95955	-1	-1	-1	-1	-1	-1	-1	-1	-1	-1	-1	-1	-1	-1	-1	2.04593	-1	-1	-1	-1	-1	-1	-1	-1	-1	-1	-1	-1	2.98345	-1
-1	-1	-1	-1	-1	-1	-1	-1	-1	-1	-1	2.42095	2.38676	-1	-1	-1	-1	-1	2.88214	3.12676	-1	-1	-1	-1	2.0324	-1	-1	-1	-1	-1	-1	-1	-1	-1	-1	1.9381	-1	-1	-1	-1	-1	-1	-1	2.4344	-1	-1	-1	-1	3.04499	-1
-1	-1	-1	-1	-1	-1	-1	-1	-1	-1	-1	2.28679	2.25555	-1	-1	-1	-1	-1	2.8476	3.21705	3.36662	-1	3.00678	-1	2.07697	-1	-1	-1	-1	-1	-1	2.30355	-1	-1	-1	1.82464	-1	2.43966	-1	2.15439	-1	-1	-1	2.55428	2.8221	-1	2.37159	-1	2.90192	2.56504
-1	-1	3.01319	-1	-1	-1	-1	-1	-1	-1	-1	2.03676	2.19364	-1	-1	-1	-1	2.4166	2.81153	3.33416	2.94766	-1	3.18533	2.5314	2.37829	-1	-1	-1	2.78562	-1	-1	2.29804	-1	-1	-1	1.79152	2.62541	2.61037	-1	2.21321	-1	-1	2.43753	2.72704	2.83118	3.18044	2.46646	2.21763	2.79216	2.53288
2.66962	3.03285	2.78598	-1	-1	-1	-1	-1	-1	2.79145	-1	2.00865	2.20481	-1	-1	-1	-1	2.11409	2.70686	3.31971	2.70471	3.44373	3.29927	2.51508	2.44147	-1	2.50837	-1	2.58866	-1	-1	2.49584	-1	-1	-1	1.84137	2.62121	2.57719	-1	2.34232	-1	2.87232	2.56629	2.52879	2.8288	3.19259	2.59547	2.26765	2.7074	2.5674
2.63767	2.85356	2.82798	2.93679	-1	-1	-1	-1	-1	2.68632	2.91789	1.92135	2.28837	-1	-1	-1	2.97417	2.0019	2.38479	3.22632	2.51355	3.37025	3.24679	2.55019	2.39078	-1	2.62298	2.80237	2.34174	-1	-1	2.64142	2.54518	-1	-1	1.9536	2.6745	2.53809	-1	2.5044	-1	2.70592	2.60367	2.37115	2.67399	2.96255	2.70003	2.20011	2.40928	2.44646
2.58976	2.73625	2.61111	2.67322	-1	-1	2.98983	-1	-1	2.64387	2.81936	1.88315	2.58887	2.52084	-1	3.02557	2.86417	2.05647	2.2024	3.18826	2.3844	3.17668	3.23429	2.52294	2.27974	-1	2.72204	2.70737	2.29207	-1	2.90636	2.77274	2.6113	2.40866	-1	1.85487	2.60081	2.43364	-1	2.53358	-1	2.5375	2.58004	2.27884	2.57946	2.77469	2.77356	2.39992	2.15946	2.42591
2.47007	2.65495	2.44402	2.2108	2.33968	-1	2.86462	2.93786	-1	2.59985	2.63096	1.85699	2.62833	2.56012	2.79631	2.84484	2.73841	2.13671	2.08663	3.07151	2.22452	2.96808	3.0851	2.62851	2.23853	-1	2.68517	2.67507	2.24374	2.13862	2.81582	2.74941	2.72694	2.4839	2.65051	1.9214	2.48328	2.30168	-1	2.31753	-1	2.25376	2.33336	2.18277	2.54979	2.64282	2.66645	2.29811	1.85028	2.47392
2.36625	2.61659	2.08846	2.01652	2.22437	-1	2.71971	2.78109	-1	2.49916	2.47078	1.63246	2.7315	2.56936	2.61447	2.66226	2.77826	2.22976	2.04461	2.938	2.08782	2.8113	2.90778	2.44212	2.35547	2.2504	2.65489	2.70701	2.12005	2.17452	2.69152	2.7322	2.86072	2.57472	2.42895	2.43563	2.38999	2.08052	-1	2.02252	2.32349	2.15024	2.17956	2.04798	2.50924	2.54345	2.55667	2.26615	1.81053	2.64399
2.24343	2.44554	1.96296	1.89166	2.17983	2.80179	2.49526	2.39111	2.0911	2.47194	2.26406	1.60395	2.63675	2.39759	2.47244	2.66578	2.70532	2.26846	2.09705	2.8086	1.99408	2.71257	2.70743	2.31746	2.45772	2.14851	2.59331	2.75756	1.96493	2.17266	2.55444	2.6845	3.07998	2.39096	2.12973	2.58463	2.21429	2.08053	-1	1.85081	2.14386	1.96027	2.04402	1.93113	2.18401	2.3713	2.50986	2.1606	1.79516	2.36593
2.07729	2.30012	1.85631	1.84479	2.15401	2.51475	2.24004	2.28849	1.98581	2.40136	2.11899	1.66382	2.40898	2.26823	2.21745	2.49113	2.52153	2.22111	2.00203	2.60588	1.63714	2.6448	2.48171	2.26545	2.35836	2.10843	2.51293	2.75535	1.88397	2.18709	2.42762	2.5333	2.96407	2.27009	1.81955	2.42282	1.95338	2.18005	-1	1.7421	1.92187	1.75065	1.88211	1.87592	2.06457	2.26336	2.13034	1.89119	1.87527	1.7332
1.88305	2.11448	1.70055	1.80023	1.92659	2.27627	2.04235	2.16341	1.95713	2.23996	1.85771	1.95117	2.23929	2.13386	2.05393	2.30448	2.21212	1.97736	1.88562	2.4201	1.57902	2.45176	2.25449	2.19366	2.08655	1.90635	2.30255	2.5729	1.72657	1.93099	2.10387	2.22158	2.85703	2.04509	1.56555	2.1238	1.69516	1.99141	-1	1.63353	1.52454	1.54237	1.65421	1.7222	1.91363	2.12399	2.01198	1.69959	1.90642	1.64783
1.68188	1.89395	1.40372	1.5829	1.64694	2.0969	1.86223	2.10479	1.85235	1.83124	1.66068	1.88855	2.13658	2.05264	1.86892	1.9139	2.15759	1.75891	1.8478	2.25229	1.38672	2.24013	2.01838	2.08795	1.87261	1.83096	2.08433	2.53179	1.53351	1.70499	1.93762	1.98939	2.71404	1.7372	1.38434	1.80673	1.45846	1.77627	-1	1.45655	1.2742	1.30727	1.50067	1.49577	1.66517	1.94717	1.87933	1.58563	1.77135	1.51888
1.50347	1.74268	1.17604	1.41482	1.41003	1.98663	1.68786	2.12126	1.72336	1.70841	1.52812	1.74954	2.05746	2.00102	1.73778	1.78251	2.0833	1.58055	1.63054	2.08829	1.22927	2.05163	1.8467	1.98387	1.72924	1.8257	1.93142	2.42345	1.42285	1.58786	1.71876	1.82279	2.50173	1.54259	1.29186	1.35459	1.26102	1.53415	-1	1.23308	1.09179	1.1511	1.43563	1.34854	1.46673	1.44853	1.67548	1.43084	1.60567	1.20979
1.38084	1.67161	1.0102	1.27208	1.25346	1.9523	1.53301	2.04172	1.67667	1.60015	1.43637	1.85484	1.9839	1.88179	1.6884	1.77649	2.01324	1.50002	1.48668	1.93106	1.15737	1.93235	1.71537	1.99032	1.46628	1.69471	1.85364	2.33648	1.40512	1.48176	1.56505	1.73296	2.34767	1.27748	1.33763	1.20739	1.1469	1.30387	-1	0.992588	0.978817	1.0225	1.10779	1.20874	1.3522	1.23396	1.54853	1.35382	1.38962	1.11043
1.32466	1.68668	0.947991	1.16434	1.19304	1.96545	1.46438	1.97938	1.69435	1.57798	1.34899	1.72662	1.76799	1.8411	1.72492	1.81883	2.01046	1.51085	1.41525	1.84865	1.17931	1.89034	1.48023	1.95709	1.43631	1.92224	1.85675	2.19392	1.4775	1.40958	1.49663	1.70092	2.11585	1.27361	1.38361	1.1438	1.1365	1.15864	-1	0.945442	0.977656	0.968337	1.03568	1.03838	1.21842	1.10947	1.44371	1.283	1.14583	1.09942
1.31592	1.70531	0.999846	1.12738	1.22194	1.87807	1.48859	1.88279	1.70331	1.64029	1.16421	1.77383	1.67463	1.77939	1.79621	1.75956	2.0847	1.51859	1.42573	1.82915	1.18791	1.9287	1.45978	2.0152	1.50022	2.03191	1.92298	2.08585	1.38241	1.41899	1.50919	1.52504	1.82398	1.29642	1.50022	1.15719	1.23116	1.1004	-1	0.936974	1.08848	1.02383	0.92776	0.953637	1.07314	1.08978	1.35447	1.10082	1.17724	1.13642
1.32546	1.72795	1.12659	1.36192	1.19828	1.82758	1.58896	1.82042	1.79078	1.67699	1.05302	1.8141	1.59604	1.67904	1.72686	1.67867	2.13254	1.57685	1.47532	1.7929	1.26044	1.94489	1.53227	2.05822	1.51687	1.82259	1.95251	1.97292	1.42361	1.46459	1.59875	1.36923	1.56326	1.23234	1.51658	1.25347	1.41951	1.13178	-1	0.880514	1.12935	1.05727	0.887031	0.95364	1.02039	1.17342	0.982261	1.07388	1.0436	1.26224
1.36264	1.70895	1.32729	1.55565	1.30722	1.81838	1.76636	1.79844	2.07513	1.70921	1.14149	1.74203	1.56708	1.66374	1.6519	1.64374	2.23079	1.7208	1.64265	1.80866	1.39231	1.89676	1.66137	2.0157	1.43099	1.55355	2.14997	1.90667	1.54036	1.60017	1.51863	1.3052	1.37424	1.23594	1.49005	1.40915	1.4599	1.23918	-1	0.923083	1.04992	1.09982	0.93274	1.04325	1.06557	1.16294	0.859057	1.16346	0.984294	1.4543
1.43542	1.69849	1.3307	1.75269	1.51347	1.58025	1.99902	1.86986	2.16825	1.76141	1.20621	1.71235	1.62497	1.73481	1.66359	1.68421	2.27411	1.92797	1.62951	1.88187	1.77317	1.88043	1.64658	2.01927	1.42684	1.54864	2.33406	1.92015	1.74137	1.81362	1.52344	1.32041	1.27342	1.37858	1.37916	1.43407	1.4884	1.15803	-1	1.07234	1.18224	1.2857	0.989097	1.21665	1.15116	1.22579	0.846861	1.28577	1.09575	1.64261
1.4916	1.63093	1.4134	1.91283	1.45916	1.47232	2.23192	1.76057	2.22301	1.81598	1.18478	1.76783	1.75579	1.8863	1.75837	1.96591	2.12919	1.99303	1.67695	1.84928	1.8002	1.90278	1.71865	2.0995	1.51634	1.63338	2.38623	1.95018	1.851	1.88519	1.59567	1.43226	1.27163	1.5425	1.34925	1.45155	1.35445	1.11714	-1	1.34223	1.39452	1.34912	1.07127	1.29967	1.31901	1.38562	0.953966	1.17026	1.31694	1.61192
1.52085	1.6508	1.58482	1.93329	1.45889	1.42684	2.20175	1.73358	2.26598	1.80835	1.38783	1.89145	1.91613	1.94864	1.91168	1.95181	1.96453	1.92406	1.80791	1.69055	1.90105	2.00397	1.80134	2.0713	1.45412	1.80017	2.29657	2.05138	1.9228	1.93941	1.65988	1.47892	1.43019	1.3758	1.28366	1.43197	1.27981	1.1419	-1	1.4377	1.37297	1.34145	1.12093	1.26712	1.30456	1.35783	1.046	1.11351	1.2109	1.59801
1.54018	1.70282	1.7406	1.87469	1.53095	1.39286	2.20221	1.79112	2.13081	1.8829	1.57209	1.90299	1.91639	1.97027	2.08906	1.94669	1.83423	1.8798	1.92034	1.63527	2.02601	1.89982	1.72247	1.94045	1.44268	1.9182	2.27598	2.05857	1.93183	1.9463	1.64133	1.39783	1.49826	1.28778	1.30194	1.33093	1.30216	1.15619	-1	1.56599	1.26085	1.20591	1.17223	1.32979	1.29123	1.38781	1.19039	1.16359	1.18687	1.60296
1.56166	1.77041	1.67188	1.85108	1.72747	1.43618	2.1234	1.92853	2.08383	1.93526	1.93854	1.89837	1.95991	1.93217	1.95864	1.82434	1.84712	1.74975	1.91726	1.66744	2.06774	1.90306	1.72808	1.92862	1.49495	1.88288	2.30285	1.92125	2.01961	1.98934	1.70989	1.39727	1.42458	1.34234	1.35	1.30211	1.33922	1.21402	-1	1.59601	1.25917	1.12967	1.30677	1.31274	1.30851	1.36	1.26898	1.25355	1.26614	1.54898
1.61895	1.84195	1.62083	1.71377	1.79877	1.53111	2.02686	1.98428	2.09324	1.94107	2.05699	1.97352	1.92743	1.90615	1.8713	1.76092	1.97571	1.70118	2.03655	1.78424	2.07679	1.93889	1.81769	1.99596	1.55196	1.94384	2.36308	1.89105	2.1565	2.10825	1.84527	1.49125	1.44503	1.42063	1.4434	1.37206	1.3941	1.17933	-1	1.64448	1.22987	1.26013	1.38704	1.38857	1.37552	1.39106	1.46643	1.50532	1.61295	1.44494
1.71138	1.70759	1.6577	1.65851	1.68875	1.61391	2.00628	2.08753	2.09865	2.02534	1.96727	1.74477	1.87193	2.08992	1.86412	1.61235	2.01725	1.73814	2.06448	1.97634	2.14878	2.05212	1.98421	2.06005	1.77344	2.05753	2.33499	2.04207	2.35898	2.12528	1.95837	1.59106	1.55753	1.50154	1.48599	1.75821	1.6598	1.29154	-1	1.64435	1.3022	1.7457	1.55072	1.49384	1.46808	1.51543	1.50822	1.75265	1.63659	1.43334
1.83717	1.76722	1.77924	1.68999	1.58708	1.71661	2.19344	2.01836	1.94366	2.1822	1.9423	1.62884	1.8972	2.14916	1.93763	1.548	2.06548	1.85754	1.94846	2.03646	2.06999	2.16999	2.04441	1.88294	1.74578	2.00371	2.22961	2.06491	2.38714	2.06982	1.93558	1.76049	1.75157	1.57088	1.52331	1.91494	1.84022	1.43846	-1	1.70072	1.4679	1.79069	1.79	1.67492	1.52278	1.72122	1.61705	2.05846	1.68472	1.68307
1.93947	1.9072	1.97573	1.8055	1.65811	1.71317	2.19207	2.06845	1.85773	2.23084	1.95561	1.54396	2.00134	2.06404	2.03002	1.57376	1.97352	1.82301	1.83472	1.93811	1.93416	2.04214	2.09864	1.76117	1.77424	1.90654	2.15355	1.95704	2.35432	2.14496	1.9632	1.93029	2.0124	1.58402	1.60706	2.05056	2.05542	1.66621	-1	1.83936	1.71109	1.7618	2.223	2.01261	1.5393	2.04287	1.80617	2.23809	1.81611	1.81734
1.92782	2.03651	2.06853	1.89312	1.75634	1.79441	2.07345	2.1218	1.80665	2.24088	1.9094	1.48212	2.16801	1.93169	2.18765	1.68721	1.95897	1.82102	1.80104	1.83584	1.87458	1.90788	1.95688	1.55522	1.82642	1.83921	2.15117	1.84802	2.34391	2.03265	2.1365	1.96256	2.13596	1.60927	1.46596	2.3156	1.7968	1.89731	-1	1.71051	2.01592	1.72496	2.14928	1.9621	1.48788	1.90689	2.34801	2.1455	1.83632	1.90006
1.86836	2.02582	2.04594	2.01471	1.9254	1.9538	1.84748	2.10451	1.74566	2.14321	1.85813	1.5126	2.23922	1.86339	2.07466	1.95264	2.02288	1.87389	1.89475	1.73232	1.85184	1.95953	1.87795	1.54145	1.74542	1.73943	2.14027	1.76381	2.27368	2.00237	2.07004	2.00619	2.26853	1.71923	1.41445	2.32609	1.5631	1.85568	-1	1.71906	1.91061	1.68654	2.13327	1.89523	1.49811	1.95769	2.3624	2.10271	1.87322	2.05828
1.82951	2.09194	2.11787	2.19487	2.12813	2.1751	1.84849	2.15646	1.66131	2.11881	1.83907	1.63242	2.21124	1.87591	2.00407	1.99222	2.11539	1.90646	1.86565	1.70385	1.89374	1.99695	1.87187	1.57837	1.73962	1.75033	2.03465	1.72935	2.30023	1.9426	2.01632	2.03621	2.17268	1.69727	1.45783	2.36512	1.67021	1.68115	-1	1.76014	1.88376	1.5572	2.06006	1.86422	1.54926	1.92805	2.29111	1.99855	1.90716	2.22864
1.82278	2.20267	2.06743	2.25986	2.23427	2.21758	1.91442	2.09116	1.64879	2.17599	1.88774	1.65592	2.22952	1.90495	2.02388	2.01692	2.06403	1.99616	1.89026	1.7558	2.01383	1.94792	1.8874	1.60136	1.81718	1.78787	2.06272	1.7796	2.39678	1.96176	2.03981	2.03888	2.1478	1.52461	1.59157	2.44828	1.67423	1.53319	-1	1.9191	2.04	1.50112	1.83821	1.78661	1.68171	1.96489	2.3513	1.93719	1.8813	2.18811
1.84901	2.16927	2.00583	2.13104	2.05714	2.16415	1.9888	2.03538	1.69593	2.26411	1.89614	1.75907	2.32382	1.89048	2.11975	1.99713	2.04635	2.10572	1.97672	1.86361	2.20385	1.90506	1.95215	1.89907	1.86396	1.83564	2.04645	1.91045	2.55216	2.05845	2.08728	2.10329	2.17863	1.43681	1.71154	2.24867	1.70317	1.46552	-1	1.98755	2.10538	1.64088	1.68678	1.7917	1.85414	2.07848	2.45804	2.0062	1.89722	1.97742
1.89979	2.09704	1.84339	2.00777	-1	-1	-1	2.05002	1.81752	2.35728	1.93037	1.93942	2.37993	1.93153	2.21068	2.05496	2.08345	2.41642	2.10262	1.94291	2.36511	1.83047	2.09243	2.11732	1.79652	1.96127	2.06281	2.11237	2.62547	2.22612	2.15857	2.23307	2.28173	1.44185	1.80573	2.08751	1.81589	1.54448	-1	2.01325	2.19544	1.83445	1.61233	1.87907	1.88704	2.26125	2.50301	1.96844	2.05013	1.8493
1.98335	2.09327	1.75498	1.94699	-1	-1	-1	2.04378	2.19568	2.51156	2.04227	2.1565	2.41551	2.10215	2.27243	2.18643	2.19461	2.40061	2.29615	2.02156	2.37511	1.83222	2.50356	2.30348	1.81172	2.01735	2.09763	2.50006	2.71967	2.34923	2.30053	2.42769	2.45099	1.68271	1.96992	1.99721	1.99908	1.66073	-1	2.04232	2.35423	2.04107	1.62162	2.00291	1.99873	2.46897	2.61357	1.99959	2.14644	1.7893
2.09959	2.07612	1.83591	1.92613	-1	-1	-1	1.93569	2.38128	2.55727	2.21085	2.44112	2.46709	2.08146	2.5306	2.38343	2.52628	2.4352	2.46451	2.17328	2.4313	1.91528	2.7212	2.48395	1.90834	2.20087	2.19697	2.63224	2.60503	2.41122	2.50017	2.97235	2.60123	2.17561	2.14782	1.9838	2.08812	1.83536	-1	2.21995	2.8031	2.13572	1.71785	2.1367	2.16894	2.76943	2.78426	2.10692	2.28224	1.78915
2.24651	2.12683	-1	2.00769	-1	-1	-1	1.68805	2.34672	2.37601	-1	-1	2.49602	2.21635	2.67504	2.67845	2.72899	2.53696	2.51082	2.59494	2.55384	2.29659	2.76117	2.63912	2.07919	2.38965	2.33426	2.74654	2.51655	2.53963	2.62314	3.09838	2.61924	2.54299	2.53698	2.04754	2.12716	1.98847	-1	2.39079	2.69204	2.28409	1.89292	2.3219	2.33751	2.86491	2.92879	2.2834	2.40146	1.8715
2.38009	-1	-1	-1	-1	-1	-1	1.51093	-1	-1	-1	-1	2.50231	2.04092	2.42339	2.67436	-1	2.69859	2.62253	2.72675	-1	2.62749	2.79971	2.70608	2.59944	-1	2.66422	2.91878	2.48361	2.67766	2.77857	-1	2.59915	2.59578	-1	2.35204	2.3101	2.12912	-1	2.51241	2.73187	2.44256	2.13444	2.79764	2.54798	2.75891	2.47686	2.33506	2.58351	2.03005
2.46827	-1	-1	-1	-1	-1	-1	-1	-1	-1	-1	-1	-1	-1	2.22666	2.69445	-1	-1	-1	-1	-1	-1	2.87629	2.79556	-1	-1	-1	-1	-1	2.98689	-1	-1	2.74051	2.65321	-1	2.46468	-1	-1	-1	-1	-1	2.58303	2.28438	-1	-1	-1	-1	-1	-1	2.24148
2.49182	-1	-1	-1	-1	-1	-1	-1	-1	-1	-1	-1	-1	-1	-1	-1	-1	-1	-1	-1	-1	-1	-1	-1	-1	-1	-1	-1	-1	-1	-1	-1	-1	-1	-1	-1	-1	-1	-1	-1	-1	-1	-1	-1	-1	-1	-1	-1	-1	2.28261
[truncated: 151 more columns]

## Sheet: Supplementary Figure 5(f)
Snapshots from MD simulations investigating Arg2577
apo01				apo02				apo03				holo01				holo02				holo03				apoXray				holoXray
Snapshot #	BNR	CHI3		Snapshot #	BNR	CHI3		Snapshot #	BNR	CHI3		Snapshot #	BNR	CHI3		Snapshot #	BNR	CHI3		Snapshot #	BNR	CHI3			BNR	CHI3			BNR	CHI3
0	1.2147	74.6927		0	1.17484	172.956		0	1.22087	55.4651		0	1.38017	46.7408		0	1.45606	63.5294		0	1.6277	35.9047		0	1.29	112.8		0	1.81	57.8
1	1.87206	60.9068		1	0	174.592		1	1.61882	55.2768		1	1.25112	56.8552		1	1.64802	56.5826		1	0.947944	57.3192
2	1.48038	55.635		2	1.20102	75.3736		2	1.5098	53.0975		2	1.29995	48.4142		2	1.61051	45.2982		2	1.12601	42.3422
3	1.24343	43.2857		3	0	75.04		3	1.55149	55.8216		3	1.59583	78.648		3	1.45868	69.9333		3	1.1877	36.4909
4	1.33664	56.6454		4	0	64.4257		4	1.44621	50.1916		4	1.79552	71.1848		4	1.42448	72.167		4	1.39277	57.7292
5	1.65045	53.3375		5	0.862403	65.4053		5	1.28278	60.5263		5	1.70348	65.612		5	1.70736	-55.9953		5	1.46172	54.9162
6	1.81855	65.543		6	0	63.7384		6	1.60894	25.4401		6	1.53359	71.3294		6	1.73988	-49.8601		6	1.51093	47.2344
7	1.31073	50.675		7	0.933828	70.53		7	1.66978	52.9952		7	1.45708	68.9365		7	1.65276	-47.2174		7	1.64344	41.4002
8	1.36995	58.8203		8	0	76.0789		8	1.38392	52.9597		8	1.40758	75.2609		8	1.46509	-55.3103		8	1.57512	48.6883
9	2.03119	61.1829		9	0	70.8949		9	1.48929	52.6816		9	1.51537	66.3403		9	1.70232	-53.8317		9	1.04772	50.2075
10	1.4363	55.217		10	0.72931	70.2116		10	1.52409	38.4935		10	1.51096	60.9238		10	1.57077	-44.0203		10	1.48083	56.9255
11	1.81089	75.7416		11	0	72.1205		11	1.61132	57.1316		11	1.4466	71.3601		11	1.65248	-46.2647		11	1.56577	56.6394
12	1.8546	60.023		12	0.822263	69.7729		12	1.62966	56.9642		12	1.70643	66.1946		12	1.65227	-62.9495		12	1.6593	61.1126
13	1.79735	45.0802		13	1.05582	63.912		13	1.46081	46.5803		13	1.54275	72.9855		13	1.27237	-63.8319		13	1.64602	47.6544
14	1.80715	57.334		14	1.05024	79.6213		14	1.72477	56.8893		14	1.33716	59.7706		14	1.78489	-42.4336		14	1.54606	53.0368
15	1.45707	-59.2922		15	1.17014	66.33		15	1.7657	61.4447		15	1.71954	73.0334		15	1.37361	-56.6689		15	1.81365	49.4107
16	1.30796	-57.3524		16	0.935553	60.5655		16	1.90844	57.0372		16	1.36627	-48.266		16	1.68023	-40.7707		16	1.49347	64.9962
17	1.6157	-50.026		17	0	72.6072		17	1.55007	62.882		17	1.58484	61.8772		17	1.58952	-42.3357		17	1.40797	47.1048
18	1.67612	-55.6475		18	0	67.4762		18	1.25259	54.2876		18	1.63876	42.5397		18	1.57575	-60.1763		18	1.63478	50.9708
19	1.99331	-63.8252		19	1.33259	75.5171		19	1.9106	67.0195		19	1.7447	55.5772		19	1.76337	-38.8632		19	1.15287	52.7723
20	1.649	52.3538		20	1.2004	62.2238		20	1.5137	49.1744		20	1.76658	51.0313		20	1.66875	-52.3879		20	1.82123	56.9204
21	2.00633	52.6052		21	1.43761	66.2619		21	1.6859	62.1883		21	1.65349	54.8887		21	1.44877	-38.783		21	1.45608	55.1755
22	1.97863	67.004		22	1.41187	75.2549		22	1.58469	54.4929		22	1.22242	63.7616		22	1.64062	-40.9077		22	1.53597	47.1919
23	2.06526	45.1992		23	1.00978	60.2683		23	1.50111	69.1723		23	1.40974	52.8689		23	1.63574	-36.248		23	1.41718	46.2208
24	1.81617	52.7337		24	1.16025	56.8355		24	1.5271	72.9115		24	1.52091	43.95		24	1.65686	-53.815		24	1.53959	61.7564
25	1.76141	54.4148		25	1.40943	78.3066		25	1.56563	50.6536		25	1.49439	37.8814		25	1.67643	-42.2095		25	1.84516	61.9286
26	2.06835	53.0106		26	1.57457	45.1431		26	1.7509	55.7421		26	1.45707	43.8716		26	1.61046	-59.8698		26	1.72906	55.528
27	1.92626	54.7593		27	1.72683	68.2385		27	1.50109	40.4222		27	1.48412	74.9791		27	1.76725	-50.9826		27	1.37588	46.5351
28	1.40127	53.4639		28	1.30532	39.6929		28	1.40416	53.7503		28	1.43511	61.9583		28	1.78453	-46.4437		28	1.40625	52.3298
29	1.79364	52.7528		29	1.34397	51.1555		29	1.54785	49.424		29	1.70315	57.2173		29	1.86909	-47.9334		29	1.49319	50.5507
30	1.61992	48.1966		30	1.1164	46.8574		30	1.13956	58.2967		30	1.6907	49.6839		30	1.71326	-36.4553		30	1.29931	61.1034
31	1.39077	57.778		31	1.39851	52.0932		31	1.63085	57.5581		31	1.44825	77.4315		31	1.70853	38.9619		31	1.26018	57.4594
32	1.53125	53.4238		32	1.75924	57.0123		32	1.62224	49.9223		32	1.18133	67.8573		32	1.94544	48.2723		32	1.23145	75.5099
33	1.65743	56.6579		33	1.70074	50.7783		33	1.71482	48.2084		33	1.32954	80.5296		33	1.91227	53.3505		33	1.27858	68.1199
34	1.57466	45.1849		34	1.95491	44.9638		34	1.38045	60.7549		34	1.21244	70.5814		34	1.81088	54.3754		34	1.13634	70.7817
35	1.80728	61.596		35	1.63281	44.1599		35	1.71627	59.5912		35	1.48958	66.3452		35	1.73128	60.9901		35	1.12797	61.0101
36	1.91649	52.4686		36	1.42004	52.6373		36	1.63046	45.5399		36	1.59337	60.8928		36	1.65186	57.4308		36	1.1002	57.5123
37	1.24427	56.8932		37	0.990756	52.592		37	1.35492	49.7443		37	2.17594	46.0944		37	1.85023	61.1714		37	0	69.3338
38	1.3851	43.6497		38	1.60866	54.8026		38	1.87752	60.7312		38	2.06903	57.096		38	1.71497	55.78		38	0.880618	70.4475
39	1.325	43.5911		39	1.63947	39.6858		39	1.58574	74.0687		39	1.45918	76.3581		39	1.71395	56.7946		39	0.963974	77.2219
40	1.91178	58.5861		40	1.16014	55.7856		40	1.29944	50.7687		40	1.67518	45.8415		40	1.85102	64.5198		40	0.968328	67.4871
41	1.55944	57.9377		41	1.41328	62.2446		41	1.39588	52.7639		41	1.54866	54.4613		41	1.77794	58.5711		41	0.885639	70.0066
42	1.30218	39.0468		42	1.1905	62.4732		42	1.37531	62.6837		42	1.86616	73.0196		42	1.95823	56.0424		42	0.946968	71.7699
43	1.42948	49.6503		43	1.11889	55.488		43	1.52856	50.3958		43	1.70483	44.4163		43	1.70549	37.5628		43	1.02039	65.2032
44	1.50481	64.0719		44	0.963166	37.3406		44	1.41155	55.4867		44	1.56181	56.5965		44	1.70129	49.8873		44	1.08423	62.7817
45	1.77743	55.0548		45	1.39375	61.3979		45	1.3661	59.5981		45	2.04328	63.5756		45	1.76284	47.9581		45	0.837535	57.5611
46	1.70235	52.7899		46	1.31544	57.911		46	1.75522	59.1785		46	1.82333	75.4102		46	1.78369	50.3277		46	1.05784	64.222
47	1.8786	58.499		47	1.36595	37.129		47	1.81155	51.5439		47	1.5967	64.444		47	1.85669	51.4389		47	0.982268	63.7599
48	1.51906	52.9767		48	1.4853	55.768		48	1.42897	51.4824		48	1.5149	55.4948		48	1.48035	54.1435		48	1.09397	68.0738
49	1.74062	55.8083		49	1.37274	50.8036		49	1.77202	71.3491		49	1.5337	72.533		49	1.71331	54.1354		49	0	69.9155
50	1.6286	60.2587		50	0.974514	40.9194		50	0.965524	66.8273		50	1.48679	75.0666		50	1.93455	75.5327		50	0.971883	60.1039
51	1.57178	62.1983		51	1.08691	62.2611		51	0.994769	58.2653		51	1.54307	67.8279		51	1.46975	57.6892		51	1.16542	57.8413
52	1.69033	60.7568		52	1.07341	53.7641		52	1.12522	80.7644		52	1.03667	74.8921		52	1.46274	70.7821		52	0.843514	66.1555
53	1.6871	63.7803		53	1.63243	53.1634		53	1.07833	76.0274		53	1.82428	62.5291		53	1.66829	66.4		53	0	84.4046
54	1.49498	53.7041		54	1.75709	44.0537		54	0.956762	66.4892		54	1.76135	51.502		54	1.72023	67.7709		54	1.05155	79.9556
55	1.55244	60.0428		55	1.56799	46.5317		55	1.20563	67.436		55	1.68533	49.9235		55	1.17526	61.1954		55	0.921683	67.4773
56	1.6411	44.2515		56	1.65787	52.5358		56	0.861493	73.1749		56	1.69279	46.0779		56	1.59821	79.8624		56	0.972296	58.1007
57	1.76422	61.0768		57	1.45067	50.74		57	1.15266	76.822		57	1.78932	43.7987		57	1.43871	79.0685		57	1.14521	62.8949
58	1.40917	78.1828		58	1.82473	68.0397		58	1.23751	79.6614		58	1.62908	65.8791		58	1.22093	66.4846		58	1.26675	65.3499
59	1.12544	77.1631		59	1.40654	57.7963		59	1.25305	75.5236		59	1.61174	57.7347		59	1.55386	74.4906		59	1.10524	60.4812
60	1.22418	71.932		60	1.28258	45.5171		60	1.48765	64.2213		60	2.06995	65.1693		60	1.29431	58.7947		60	0	66.1505
61	1.26165	67.6659		61	1.67462	56.3858		61	0.856015	80.1309		61	1.56116	60.9342		61	1.66675	64.9988		61	0	63.4428
62	0.903294	69.0524		62	1.58898	40.0102		62	1.37202	55.1038		62	1.79081	64.2685		62	1.48412	65.4595		62	0	66.7539
63	1.26738	67.7792		63	1.58827	48.2122		63	1.14318	58.7849		63	1.81561	66.8409		63	1.50857	70.3814		63	0	63.3658
64	1.09085	67.4738		64	1.30523	51.4448		64	0.879256	64.931		64	1.69244	69.2936		64	1.37975	51.3843		64	1.28168	75.7617
65	1.06834	64.6892		65	1.41271	49.3529		65	0	80.3891		65	1.93674	56.336		65	1.13143	67.9393		65	1.45579	55.0542
66	1.30071	54.9237		66	1.34282	59.3464		66	1.22164	75.305		66	1.67135	70.1004		66	0	57.7639		66	1.28515	61.4368
67	1.32849	49.6491		67	1.26932	74.3359		67	0.75908	81.2863		67	1.52726	62.2978		67	1.25233	61.0362		67	1.00939	72.0606
68	1.651	39.2994		68	1.51967	48.0606		68	1.31683	87.8466		68	1.72347	58.586		68	1.21355	74.9719		68	1.12914	60.4267
69	1.5969	53.3891		69	1.51886	45.5217		69	0.958111	71.9058		69	1.76224	66.0861		69	1.34095	65.8302		69	1.13331	55.4683
70	1.68073	54.3913		70	1.29198	55.6555		70	1.25003	65.597		70	1.73137	67.4667		70	1.67003	78.6377		70	1.08052	67.4963
71	1.61176	62.8515		71	1.21227	-50.4617		71	1.0385	71.0349		71	1.67384	56.36		71	1.39084	77.751		71	1.33093	47.1471
72	1.57529	53.0536		72	1.68245	-52.0247		72	1.07489	72.0015		72	1.9514	46.316		72	1.30487	64.7106		72	1.37758	70.1416
73	1.65331	45.6522		73	1.61162	-75.5051		73	0.976613	81.119		73	1.79959	65.8687		73	1.41637	71.4193		73	1.26108	65.516
74	1.76053	52.7166		74	1.73784	-47.4863		74	1.01909	76.7075		74	1.44942	70.4375		74	0	60.3704		74	0	65.6881
75	1.5128	54.3904		75	1.49366	-56.311		75	1.15298	61.0752		75	1.84306	43.1957		75	1.21738	62.2581		75	0	75.5603
76	1.34428	82.418		76	1.64805	-61.1849		76	1.10511	58.8921		76	1.8153	70.1392		76	1.44721	70.4698		76	0	66.9184
77	1.39132	79.3261		77	1.17539	-70.5097		77	0.945141	82.1809		77	1.52933	70.8896		77	1.52034	71.9166		77	0	72.1306
78	0.891246	75.2001		78	1.38739	-71.8797		78	1.21096	85.6691		78	1.36279	59.6894		78	1.18786	68.1526		78	1.0666	54.9368
79	1.27148	64.5317		79	1.94188	-70.3418		79	1.00467	71.5268		79	1.44482	51.7375		79	1.55237	69.8184		79	1.21045	71.2178
80	1.10894	68.8714		80	1.38946	-59.7431		80	1.02957	85.6741		80	0.820552	69.3525		80	1.17435	71.6649		80	1.05891	70.3285
81	1.01589	76.3833		81	1.60196	-71.701		81	0	99.27		81	0	91.1187		81	1.70954	59.5266		81	1.09651	64.6182
82	1.14659	76.1959		82	1.56297	-65.0342		82	1.08793	66.345		82	0.977128	80.2423		82	1.84872	71.3073		82	1.15346	72.976
83	1.12323	79.4312		83	1.37506	-55.4915		83	0.914627	59.2997		83	1.08323	71.0427		83	1.4441	69.0466		83	1.31234	77.1123
84	1.01227	72.2563		84	1.51209	-51.8191		84	0	78.0154		84	1.59952	54.4492		84	1.45465	73.8701		84	1.19252	62.0698
85	1.0636	70.1084		85	1.52505	-54.2779		85	0	64.4892		85	1.36715	64.7849		85	1.45808	77.5471		85	1.46136	71.3159
86	1.48227	71.977		86	1.78548	-58.4852		86	1.33911	79.4978		86	1.72758	77.2419		86	1.59531	68.8654		86	1.31762	79.8032
87	1.31784	70.912		87	1.65693	-58.7038		87	1.14773	63.4776		87	1.59113	69.6258		87	1.64795	62.4196		87	1.51749	68.0355
88	1.3626	83.7949		88	1.3866	-69.4094		88	1.36579	60.7378		88	1.45673	54.8946		88	1.31452	72.8741		88	0	67.9922
89	1.32951	74.5526		89	1.4413	-64.8114		89	0.985817	82.7109		89	1.57605	52.7073		89	1.74415	69.2476		89	1.02897	64.5641
90	1.39542	74.8858		90	1.02116	-60.6058		90	0.964527	51.7573		90	1.72875	44.4033		90	1.01821	69.9723		90	1.01333	69.4311
91	1.68661	68.0869		91	1.59248	-54.2053		91	0.771168	63.0788		91	1.52619	50.8308		91	1.5779	70.8679		91	0	64.2548
92	1.44031	69.4945		92	1.45973	-70.838		92	1.10753	78.1103		92	1.7833	64.308		92	1.23002	73.5428		92	0	56.8977
93	1.51063	73.1823		93	1.58877	-59.4645		93	1.39605	174.737		93	1.42044	71.4291		93	1.51132	80.954		93	1.15522	63.3839
94	1.6934	63.2279		94	1.54017	-59.1782		94	0	73.3944		94	1.44141	62.6177		94	1.26578	76.8761		94	1.15798	61.397
95	1.75023	60.3234		95	1.35623	-55.9811		95	0	81.4201		95	1.52191	64.4739		95	1.49234	66.4297		95	0.910262	54.9243
96	1.91692	58.2827		96	1.30709	-79.2523		96	0.982494	75.8121		96	1.52484	59.8193		96	1.46477	42.9483		96	0.960306	65.2658
97	1.18793	68.0105		97	1.30276	-64.6685		97	0.807475	63.342		97	1.74225	63.1344		97	1.4951	68.9004		97	0	70.0469
98	1.545	69.0796		98	1.71367	-68.0137		98	0.944511	79.5513		98	1.80652	52.794		98	1.36823	67.2297		98	0	65.3855
99	1.16395	80.0114		99	1.29158	-48.4547		99	0	64.2282		99	1.80591	66.1426		99	1.69059	63.1573		99	0	70.5081
100	1.5109	74.6424		100	1.32832	-47.6742		100	1.08349	84.9777		100	1.72898	75.1888		100	1.45428	70.3531		100	1.1381	63.0196
101	1.43131	59.7989		101	1.36096	-55.6833		101	1.45841	73.9766		101	1.44913	53.2987		101	1.65886	64.7622		101	1.12607	63.5367
102	1.11333	75.4389		102	1.74137	-64.4259		102	0.958543	80.479		102	1.5263	47.2419		102	1.78007	73.659		102	0	70.9139
103	1.33357	59.6129		103	1.57238	-51.9598		103	1.38407	79.3992		103	1.82276	62.781		103	1.43492	73.5131		103	0	69.0456
104	1.32048	65.6778		104	1.87727	-59.9042		104	0.854788	73.261		104	1.74626	63.1099		104	1.49073	72.4042		104	1.19076	76.9029
105	1.15018	78.4259		105	1.54427	-73.2073		105	1.23538	66.6839		105	1.72146	58.8774		105	1.79079	80.2209		105	1.08461	74.6747
106	1.17434	83.8613		106	1.75968	-58.6218		106	1.03665	78.3744		106	1.57121	54.5743		106	1.32645	50.6221		106	0	70.3868
107	0.98697	76.3252		107	1.64682	-47.5668		107	1.33894	85.0308		107	1.39968	52.8318		107	1.61576	71.6978		107	1.07926	69.6127
108	1.09207	70.3833		108	1.7727	-67.1063		108	1.21638	66.7246		108	1.75751	70.1064		108	1.72905	63.1354		108	0.884145	64.4711
109	1.2805	75.551		109	1.28272	-65.8526		109	1.22866	77.7021		109	1.36822	84.0949		109	1.66008	54.9029		109	0	77.0989
110	1.62157	64.2418		110	1.63755	-76.1443		110	1.46187	74.8791		110	1.56952	68.8812		110	1.67442	49.0293		110	0.954046	62.705
111	1.65202	66.9799		111	1.69261	-48.2378		111	1.30434	78.0076		111	1.94104	61.8981		111	1.60067	58.9721		111	1.00378	58.6915
112	1.58961	77.671		112	1.19342	-62.6746		112	0.834644	83.4118		112	1.29783	65.488		112	1.80761	53.8571		112	1.23144	71.1241
113	1.79165	54.5448		113	1.04617	-51.7777		113	1.09484	68.9933		113	2.04058	66.6951		113	1.60999	54.6791		113	1.20479	69.4994
114	1.48703	63.6085		114	1.12406	-61.4019		114	0.94172	66.368		114	1.31403	75.5049		114	1.47798	52.9256		114	1.12615	68.6788
115	0.865603	64.9386		115	1.56469	-78.1717		115	1.16148	68.2818		115	1.18209	85.8655		115	1.52293	63.8886		115	1.37652	57.0522
116	1.01	71.2056		116	1.35816	-57.9674		116	1.28319	70.1708		116	1.06792	95.4187		116	1.69332	76.9542		116	0.976394	74.4013
117	0.921266	76.2321		117	1.36919	-58.4678		117	1.18203	77.3695		117	1.80232	60.9228		117	1.89405	60.0828		117	1.05707	67.3091
118	0	63.4746		118	1.48203	-50.4622		118	1.14484	57.9005		118	1.49447	55.0708		118	1.90628	52.3477		118	1.31403	75.072
119	0.891859	73.516		119	1.38195	-56.5159		119	1.13406	66.883		119	1.72113	63.9679		119	1.8154	40.7611		119	1.08053	69.6951
120	1.16557	75.0075		120	1.72223	-50.8319		120	1.16047	63.6155		120	1.96456	60.8971		120	1.82216	52.3593		120	0	67.5232
121	0.922243	79.1027		121	1.41735	-41.004		121	1.18585	74.1424		121	1.85676	58.3086		121	1.75063	65.321		121	1.31346	80.6569
122	1.13307	77.854		122	1.63606	-55.323		122	0.856844	69.6976		122	1.31953	67.1067		122	1.26193	67.7909		122	1.1038	67.2796
123	1.13233	75.4291		123	1.55841	-60.3654		123	1.14357	73.1153		123	1.57689	63.819		123	1.70726	60.6999		123	1.42456	71.825
124	0.864727	79.3727		124	1.30915	-65.6347		124	0	61.1066		124	1.44521	88.861		124	1.99913	48.7058		124	1.32785	66.6647
125	0.972528	75.803		125	1.59418	-56.7445		125	1.3681	74.313		125	1.31381	66.3351		125	1.51429	52.1136		125	1.16593	63.5976
126	1.12934	60.8319		126	1.36099	-64.5215		126	1.01057	76.8947		126	1.40726	69.5086		126	1.84084	47.4093		126	1.17603	64.9806
127	1.06586	65.4492		127	1.05721	-69.914		127	0	70.1799		127	1.43275	64.7638		127	1.55293	48.4722		127	1.54636	43.2668
128	1.17854	66.8309		128	1.7031	-57.7957		128	1.05324	74.9133		128	1.48662	72.078		128	1.60731	51.8422		128	1.25327	71.3757
129	0.950188	74.5369		129	1.30725	-56.0821		129	1.41105	72.3987		129	1.39281	74.6368		129	1.67106	45.0579		129	0.997613	70.4624
130	1.09212	73.887		130	1.50178	-44.5483		130	1.22624	84.6971		130	1.39994	65.9462		130	1.63245	60.7272		130	0	59.1036
131	0.911204	64.0064		131	1.00198	-46.5282		131	1.36636	64.0742		131	1.5216	58.2029		131	1.51283	42.8356		131	0	74.1044
132	0.839762	67.5084		132	1.65478	-73.7826		132	1.72051	72.074		132	1.48619	59.8924		132	1.54042	54.8819		132	1.04862	77.4478
133	0	68.827		133	1.62022	-51.9169		133	1.19494	74.3386		133	1.52068	78.601		133	1.40507	60.8009		133	0	71.509
134	0	64.3848		134	1.39632	-60.5023		134	0.964992	63.1543		134	1.19234	66.7198		134	1.76043	67.164		134	1.12809	72.2394
135	0.917264	67.7716		135	1.53407	-49.3761		135	1.03755	64.6941		135	1.20964	64.7585		135	1.6499	64.1561		135	1.02877	80.3074
136	0.843338	62.1654		136	1.48097	-55.724		136	0.868588	75.2072		136	1.30296	76.5388		136	1.75645	69.13		136	0	60.3674
137	1.19084	59.6687		137	1.30281	-56.5172		137	0.937549	74.2078		137	1.45009	70.173		137	1.58528	51.1366		137	0	69.2569
138	0	58.3742		138	1.5499	-63.9986		138	1.0161	75.2555		138	0.998028	76.0419		138	1.65878	55.4514		138	0	66.8263
139	0	65.7907		139	1.32932	-56.5032		139	0.989413	69.3619		139	1.01271	81.3653		139	1.59949	64.955		139	0.948457	56.5491
140	0	78.4299		140	1.36206	-72.973		140	1.12485	59.1468		140	1.13281	88.4262		140	1.60642	70.0418		140	0	62.6825
141	0.924311	67.6427		141	1.18306	-56.971		141	0	70.7328		141	1.59075	70.5477		141	1.52444	63.4217		141	1.05004	65.8505
142	0.926106	75.6167		142	1.76749	-66.7038		142	1.1941	73.0529		142	1.21368	73.1197		142	1.57823	64.9162		142	1.01885	69.7035
143	0.885878	65.893		143	1.22087	-61.0105		143	1.00502	68.3808		143	1.04856	70.9108		143	1.68854	49.0909		143	0.960111	69.854
144	0	72.8292		144	1.29288	-63.7063		144	0	61.5021		144	1.13275	64.5931		144	1.81228	52.1525		144	1.10865	63.3911
145	0.919936	83.3723		145	1.25535	-68.4509		145	1.10751	77.4646		145	1.06027	66.6843		145	1.69549	57.4665		145	0	70.9777
146	0	81.456		146	1.29015	-68.4863		146	0.932864	64.8258		146	1.028	72.3085		146	1.89713	58.7026		146	0	73.6042
147	1.01662	68.6592		147	1.21511	-69.1821		147	1.07447	66.5198		147	1.2283	72.2518		147	1.85968	49.6707		147	1.07002	78.0948
148	0.84976	76.8745		148	1.60176	67.2715		148	0.956743	74.0447		148	1.03299	64.0998		148	1.79281	49.1091		148	0	75.5493
149	0.854415	69.0886		149	1.67938	58.7632		149	0	72.4961		149	1.15311	82.8374		149	1.77115	58.2393		149	0.981192	57.5795
150	1.46701	61.0847		150	1.77867	60.5811		150	1.0879	64.4149		150	1.17326	78.9199		150	1.69458	47.2452		150	0.959949	75.8967
151	0.9454	66.6617		151	1.68045	47.4498		151	0.98502	69.5843		151	1.14214	79.7518		151	1.76078	55.5137		151	0	73.6085
152	0.886871	58.6942		152	1.49939	60.7445		152	0	58.3146		152	1.07798	93.5661		152	1.86009	62.9887		152	0	65.0736
153	0	62.8838		153	1.82294	49.6357		153	1.17561	68.287		153	1.21171	74.6691		153	1.80461	42.9215		153	1.05816	67.4642
154	1.01087	66.6472		154	1.59987	56.8585		154	1.15987	60.1766		154	1.36156	64.7136		154	2.04512	44.7881		154	0	75.0773
155	1.16861	74.169		155	1.86442	36.6997		155	0.801169	58.4473		155	1.06817	72.9827		155	1.81476	-54.4487		155	0.987098	73.4323
156	0.804394	60.7537		156	1.58104	37.8197		156	0	67.7714		156	1.49829	72.4263		156	1.83501	-49.6584		156	0	78.6314
157	0	78.7673		157	1.43468	-46.7123		157	0	75.9709		157	1.12229	65.479		157	1.89993	-50.8682		157	0	75.9889
158	0.867257	72.4187		158	1.38801	-57.1555		158	0	67.8987		158	1.44752	76.9087		158	1.73138	65.6593		158	0	63.5097
159	0	71.0202		159	1.4548	-70.8407		159	1.04223	61.0108		159	1.07407	67.7097		159	1.82236	56.035		159	1.04026	63.1117
160	1.02547	76.9839		160	1.38262	-53.6739		160	0.919444	81.768		160	1.20645	79.4969		160	1.75122	-53.2076		160	0	70.9344
161	1.04786	71.2585		161	1.19308	-58.1136		161	0.863368	73.5163		161	1.21373	80.192		161	1.8082	-51.6388		161	1.42662	72.0214
162	0	72.0946		162	1.50655	-53.0671		162	1.03147	69.6836		162	1.13563	75.1401		162	1.4242	-49.8624		162	1.11889	71.4893
163	0	76.5472		163	1.67326	-70.9763		163	0	68.6256		163	1.19805	83.5492		163	1.54564	-73.7736		163	1.34753	67.0618
164	0.981109	88.5636		164	1.47025	-49.7891		164	0.980958	82.4109		164	1.07848	73.9873		164	1.7062	50.4543		164	1.3377	86.4956
165	0	59.3449		165	1.60406	-50.8034		165	0	71.2384		165	1.11161	69.0276		165	1.7217	47.0195		165	1.50222	62.516
166	0	69.9882		166	1.20836	-55.3245		166	0	73.8159		166	1.12548	76.4818		166	1.5057	56.8418		166	1.43528	65.9107
167	0.855948	75.938		167	1.37285	57.2709		167	1.25586	72.0094		167	1.06032	68.4989		167	1.34918	46.7384		167	1.04535	59.0688
168	1.04032	64.5527		168	1.10949	59.1883		168	0	74.3401		168	1.07004	60.9209		168	1.48595	42.6595		168	1.38891	88.17
169	0.799525	79.0073		169	1.24693	53.0585		169	0	79.6424		169	0.980973	76.2814		169	1.60552	61.4024		169	1.16909	67.5494
170	0.971833	72.6615		170	1.33672	66.1788		170	0.947208	72.7579		170	1.22438	76.0786		170	1.63464	58.0236		170	1.05375	68.2416
171	1.03558	68.8096		171	0	67.5631		171	0	86.8125		171	1.03752	70.6173		171	1.75146	45.7199		171	1.05333	61.7144
172	1.09691	70.768		172	1.21728	67.5322		172	1.21115	63.4841		172	1.23004	81.0424		172	1.78203	-57.1355		172	0	80.2501
173	1.17988	72.4835		173	1.37625	53.9938		173	1.19411	79.2136		173	0.96362	75.0835		173	1.77827	-74.8297		173	0	80.2514
174	0.842615	72.1173		174	1.57192	49.3752		174	1.26923	79.0436		174	1.03728	69.1964		174	1.41052	-58.7855		174	0	83.1226
175	1.15196	87.3372		175	1.35736	55.3477		175	0	73.0744		175	1.25911	74.3931		175	1.89449	-50.0819		175	1.09539	73.4056
176	0	75.4539		176	1.06366	49.9578		176	0	78.57		176	1.09996	73.6031		176	1.65916	-40.5019		176	0	65.771
177	0	72.4569		177	1.26763	55.3382		177	0	67.1789		177	1.15783	76.214		177	1.49257	-42.7753		177	0.849776	62.4301
178	0.893251	67.3778		178	1.41322	47.1186		178	0.992345	74.5676		178	1.00544	73.9484		178	1.91076	-42.7609		178	0.807117	70.3958
179	1.00947	68.8366		179	2.09139	55.7749		179	1.00995	62.2786		179	1.20367	64.7709		179	1.72101	-47.042		179	0	72.6588
180	0	63.9383		180	1.59588	36.8287		180	0.844128	56.3542		180	0	79.4196		180	1.73888	-58.1223		180	1.09001	70.7784
181	0	66.7636		181	1.96026	65.71		181	0.716853	71.049		181	1.10472	69.8504		181	1.82286	-53.5016		181	0.872014	57.6984
182	0	66.5314		182	1.84518	53.731		182	0	67.4729		182	1.03401	80.2094		182	1.69481	-40.6536		182	1.16541	74.1171
183	1.01979	73.0702		183	1.57391	52.2741		183	0.897608	72.6005		183	1.26489	75.0329		183	1.7124	-38.8055		183	0	76.3984
184	1.01215	75.2094		184	1.42629	-57.7121		184	0	73.9462		184	0	93.8116		184	1.48415	-46.591		184	1.02897	60.2457
185	1.07563	69.6231		185	1.68257	-38.5572		185	0	70.6395		185	1.10369	76.3524		185	1.64958	-57.7688		185	1.02322	62.3505
186	1.02344	69.1195		186	1.17218	-50.1147		186	0	68.4824		186	1.10604	82.4794		186	1.60959	-50.3463		186	0	59.4974
187	1.03795	59.4217		187	1.43671	-62.2825		187	0	76.6213		187	0	75.5251		187	1.62371	-57.2262		187	1.20815	82.9595
188	0	79.3898		188	1.69644	-68.4492		188	0.828783	66.7682		188	0	76.5859		188	1.61567	-43.0388		188	0	73.6123
189	0.965733	81.0738		189	0	-56.9027		189	0.733175	67.1861		189	1.07878	73.9496		189	1.77715	-47.5075		189	1.04661	64.4534
190	0	86.6685		190	1.17504	45.5073		190	0	70.6076		190	0.929378	69.7489		190	1.72642	-43.7128		190	1.11281	60.9327
191	1.07941	64.8876		191	1.85379	57.6998		191	0.927622	75.9698		191	1.08834	68.7848		191	1.74419	-49.8518		191	0	76.3813
192	0	65.7835		192	1.23235	61.4334		192	0.941779	73.3249		192	1.241	68.2606		192	1.7204	-59.8747		192	1.28318	72.0706
193	0	67.1882		193	1.21097	52.5716		193	0.785054	71.5977		193	1.60037	55.1907		193	1.47057	-45.0183		193	0.893365	68.7783
194	0	74.7788		194	1.78267	46.1471		194	0	58.168		194	1.06817	67.1124		194	1.51439	-65.0222		194	1.16942	83.133
195	0.971702	72.7494		195	1.47343	62.3937		195	0.757632	77.4509		195	1.00834	64.3216		195	1.91352	-56.4397		195	0	78.6916
196	0.949037	94.8757		196	1.13191	59.5308		196	0	61.4017		196	1.41302	86.8975		196	1.84243	-39.5622		196	1.14731	82.9699
197	0	59.7231		197	1.28426	55.4976		197	1.0398	67.8022		197	0.855204	68.5462		197	1.89818	-54.9842		197	1.05379	69.2684
198	0.939084	67.3837		198	1.14574	47.0171		198	0	78.389		198	1.23288	69.7257		198	1.82262	-51.9265		198	0	74.2978
199	0	76.8397		199	1.26336	56.1912		199	1.05475	74.4563		199	1.40313	54.8661		199	1.74964	-38.0695		199	1.212	67.8235
